# Supplementary material for: Causal Relationships between Lymphocyte Subsets and Risk of Coronary Artery Disease: A Two-Sample Mendelian Randomization Study
Source: Rev Cardiovasc Med. 2024 Sep 11;25(9):326. doi: 10.31083/j.rcm2509326 (PMC11440411; doi:10.31083/j.rcm2509326)
Supplement: Supplementary file 1 [file 2153-8174-25-9-326-s1.zip]

Archive with 3 entries (3 files):
- Supplementary material-Figs.docx
- Supplementary material-Table 1.xlsx
- Supplementary material-Table 2.docx
