# Supplementary material for: Causal Relationships between Lymphocyte Subsets and Risk of Coronary Artery Disease: A Two-Sample Mendelian Randomization Study
Source: Rev Cardiovasc Med. 2024 Sep 11;25(9):326. doi: 10.31083/j.rcm2509326 (PMC11440411; doi:10.31083/j.rcm2509326)
Supplement: Supplementary file 1 [file 2153-8174-25-9-326-s1.zip › Supplementary material-Table 1.xlsx]

## Sheet: CAD
Exposure	Outcome	SNP	effect_allele.exposure	other_allele.exposure	effect_allele.outcome	other_allele.outcome	beta.exposure	beta.outcome	eaf.exposure	eaf.outcome	remove	palindromic	ambiguous	se.outcome	pval.outcome	mr_keep.outcome	samplesize.exposure	se.exposure	pval.exposure	mr_keep.exposure	mr_keep	F-statistics
T cell	coronary artery disease	rs11850806	G	T	G	T	-0.6286	0.013971	0.0083	0.038493	FALSE	FALSE	FALSE	0.0233267	0.549222	TRUE	3653	0.1291	1.168e-06	TRUE	TRUE	23.7081
T cell	coronary artery disease	rs139994967	G	A	G	A	0.1828	-0.012863	0.1024	0.117453	FALSE	FALSE	FALSE	0.0159031	0.41861	TRUE	3653	0.03991	4.796e-06	TRUE	TRUE	20.9792
T cell	coronary artery disease	rs17339549	A	G	A	G	0.1161	-0.006005	0.3597	0.248308	FALSE	FALSE	FALSE	0.0113125	0.595537	TRUE	3653	0.02516	4.124e-06	TRUE	TRUE	21.2933
T cell	coronary artery disease	rs72960548	C	T	C	T	0.2563	-0.016791	0.073	0.041504	FALSE	FALSE	FALSE	0.0282432	0.552168	TRUE	3653	0.04796	9.617e-08	TRUE	TRUE	28.5587
T cell	coronary artery disease	rs75308045	G	A	G	A	-0.1332	-0.00689	0.3063	0.24487	FALSE	FALSE	FALSE	0.010992	0.530779	TRUE	3653	0.02697	8.25e-07	TRUE	TRUE	24.392
T cell	coronary artery disease	rs75424572	G	T	G	T	0.3007	-0.044379	0.0402	0.041951	FALSE	FALSE	FALSE	0.0278185	0.110644	TRUE	3653	0.06324	2.069e-06	TRUE	TRUE	22.6091
T cell	coronary artery disease	rs75995320	A	G	A	G	-0.4299	-0.024845	0.0171	0.016265	FALSE	FALSE	FALSE	0.041687	0.551183	TRUE	3653	0.08871	1.311e-06	TRUE	TRUE	23.485
CD4+ T cell	coronary artery disease	rs10040274	A	G	A	G	0.132	0.003783	0.2685	0.203208	FALSE	FALSE	FALSE	0.0116286	0.74494	TRUE	3652	0.02702	1.064e-06	TRUE	TRUE	23.8659
CD4+ T cell	coronary artery disease	rs117563350	G	A	G	A	-0.324	0.004553	0.0312	0.017333	FALSE	FALSE	FALSE	0.0429851	0.915646	TRUE	3652	0.06938	3.124e-06	TRUE	TRUE	21.8083
CD4+ T cell	coronary artery disease	rs137903114	C	T	C	T	-0.9366	0.039834	0.004	0.017838	FALSE	FALSE	FALSE	0.042002	0.342935	TRUE	3652	0.1901	8.721e-07	TRUE	TRUE	24.2742
CD4+ T cell	coronary artery disease	rs1849876	C	T	C	T	0.1324	0.00461	0.7529	0.737753	FALSE	FALSE	FALSE	0.0115145	0.688889	TRUE	3652	0.02769	1.813e-06	TRUE	TRUE	22.8628
CD4+ T cell	coronary artery disease	rs3211602	A	G	A	G	-1.654	-0.046375	0.0012	0.015774	FALSE	FALSE	FALSE	0.051029	0.363457	TRUE	3652	0.3577	3.879e-06	TRUE	TRUE	21.3813
CD4+ T cell	coronary artery disease	rs4425753	G	C	G	C	0.1776	0.027145	0.1247	0.122477	FALSE	TRUE	FALSE	0.0170198	0.110733	TRUE	3652	0.0374	2.135e-06	TRUE	TRUE	22.5498
CD4+ T cell	coronary artery disease	rs61935579	A	G	A	G	-0.2776	0.013504	0.0412	0.035542	FALSE	FALSE	FALSE	0.0286658	0.637581	TRUE	3652	0.06065	4.879e-06	TRUE	TRUE	20.9497
CD4+ T cell	coronary artery disease	rs7162344	A	G	A	G	-0.1136	-0.014692	0.4295	0.341305	FALSE	FALSE	FALSE	0.0102349	0.151151	TRUE	3652	0.02442	3.371e-06	TRUE	TRUE	21.6404
CD4+ T cell	coronary artery disease	rs72960548	C	T	C	T	0.2456	-0.016791	0.073	0.041504	FALSE	FALSE	FALSE	0.0282432	0.552168	TRUE	3652	0.04852	4.341e-07	TRUE	TRUE	25.6221
CD4+ T cell	coronary artery disease	rs75697875	G	C	G	C	0.2783	0.011944	0.0439	0.034995	FALSE	TRUE	FALSE	0.031577	0.705245	TRUE	3652	0.06013	3.808e-06	TRUE	TRUE	21.4212
CD8+ T cell	coronary artery disease	rs11060493	C	A	C	A	0.1796	-0.003257	0.102	0.063641	FALSE	FALSE	FALSE	0.0261858	0.901014	TRUE	3652	0.03884	3.906e-06	TRUE	TRUE	21.3823
CD8+ T cell	coronary artery disease	rs11080350	T	C	T	C	-0.1209	0.009783	0.4018	0.306229	FALSE	FALSE	FALSE	0.0103544	0.344753	TRUE	3652	0.02469	1.017e-06	TRUE	TRUE	23.9779
CD8+ T cell	coronary artery disease	rs11197647	T	G	T	G	0.2221	0.028394	0.0754	0.128739	FALSE	FALSE	FALSE	0.0143269	0.0474945	TRUE	3652	0.04476	7.323e-07	TRUE	TRUE	24.6216
CD8+ T cell	coronary artery disease	rs114059502	T	C	T	C	0.2092	-0.008014	0.112	0.028848	FALSE	FALSE	FALSE	0.0320734	0.802693	TRUE	3652	0.0444	2.558e-06	TRUE	TRUE	22.2002
CD8+ T cell	coronary artery disease	rs114968045	C	T	C	T	-0.2013	0.048666	0.299	0.086168	FALSE	FALSE	FALSE	0.0212976	0.0223099	TRUE	3652	0.03123	1.303e-10	TRUE	TRUE	41.5474
CD8+ T cell	coronary artery disease	rs117391590	A	G	A	G	-0.2742	-0.041374	0.0413	0.02929	FALSE	FALSE	FALSE	0.0335584	0.217615	TRUE	3652	0.05955	4.29e-06	TRUE	TRUE	21.2017
CD8+ T cell	coronary artery disease	rs12119984	G	A	G	A	-0.6212	0.022272	0.0084	0.05839	FALSE	FALSE	FALSE	0.0208967	0.286508	TRUE	3652	0.1311	2.236e-06	TRUE	TRUE	22.4521
CD8+ T cell	coronary artery disease	rs12130486	C	T	C	T	0.36	0.001249	0.0245	0.101426	FALSE	FALSE	FALSE	0.0155544	0.936	TRUE	3652	0.07639	2.542e-06	TRUE	TRUE	22.2092
CD8+ T cell	coronary artery disease	rs12195711	T	C	T	C	0.1703	0.014652	0.1314	0.130717	FALSE	FALSE	FALSE	0.0155294	0.345426	TRUE	3652	0.0353	1.464e-06	TRUE	TRUE	23.2745
CD8+ T cell	coronary artery disease	rs147394713	A	G	A	G	0.2659	-0.021446	0.0682	0.072535	FALSE	FALSE	FALSE	0.0217343	0.323771	TRUE	3652	0.05748	3.854e-06	TRUE	TRUE	21.3995
CD8+ T cell	coronary artery disease	rs1550856	G	A	G	A	-0.1417	-0.014001	0.7751	0.842757	FALSE	FALSE	FALSE	0.0144757	0.333442	TRUE	3652	0.02903	1.096e-06	TRUE	TRUE	23.8257
CD8+ T cell	coronary artery disease	rs1980812	G	A	G	A	-0.1135	0.009864	0.5531	0.476415	FALSE	FALSE	FALSE	0.0092301	0.285215	TRUE	3652	0.02467	4.339e-06	TRUE	TRUE	21.1667
CD8+ T cell	coronary artery disease	rs2267983	A	C	A	C	-0.1266	-0.001419	0.3924	0.358915	FALSE	FALSE	FALSE	0.0107064	0.894559	TRUE	3652	0.02472	3.176e-07	TRUE	TRUE	26.2283
CD8+ T cell	coronary artery disease	rs28464365	C	T	C	T	-0.1728	0.019097	0.1925	0.064065	FALSE	FALSE	FALSE	0.0241056	0.428231	TRUE	3652	0.0354	1.099e-06	TRUE	TRUE	23.8276
CD8+ T cell	coronary artery disease	rs35238206	G	A	G	A	0.1229	-0.00288	0.2868	0.266688	FALSE	FALSE	FALSE	0.0110681	0.794704	TRUE	3652	0.02638	3.328e-06	TRUE	TRUE	21.7047
CD8+ T cell	coronary artery disease	rs41276984	G	C	G	C	1.76	-0.037318	0.0011	0.018899	FALSE	TRUE	FALSE	0.0394884	0.34464	TRUE	3652	0.3677	1.774e-06	TRUE	TRUE	22.9107
CD8+ T cell	coronary artery disease	rs67792106	G	C	G	C	0.3858	0.03514	0.464	0.145416	FALSE	TRUE	TRUE	0.0176987	0.047094	TRUE	3652	0.06608	5.722e-09	TRUE	FALSE	34.0867
CD8+ T cell	coronary artery disease	rs6858602	C	T	C	T	-0.1209	0.001048	0.4618	0.430232	FALSE	FALSE	FALSE	0.009732	0.914245	TRUE	3652	0.02381	3.96e-07	TRUE	TRUE	25.783
CD8+ T cell	coronary artery disease	rs78032118	T	C	T	C	0.6899	-0.016643	0.0063	0.079927	FALSE	FALSE	FALSE	0.0192641	0.38762	TRUE	3652	0.1458	2.322e-06	TRUE	TRUE	22.3902
CD8+ T cell	coronary artery disease	rs9270559	G	T	G	T	-0.174	0.00168	0.7045	0.486749	FALSE	FALSE	FALSE	0.0119339	0.888047	TRUE	3652	0.03369	2.52e-07	TRUE	TRUE	26.6745
CD4+ regulatory T cell	coronary artery disease	rs11772999	G	T	G	T	0.6586	0.031152	0.0078	0.019446	FALSE	FALSE	FALSE	0.0371518	0.401747	TRUE	3405	0.1437	4.771e-06	TRUE	TRUE	21.0053
CD4+ regulatory T cell	coronary artery disease	rs1268153	A	G	A	G	0.8168	0.005614	0.0053	0.064778	FALSE	FALSE	FALSE	0.0197648	0.77638	TRUE	3405	0.17	1.612e-06	TRUE	TRUE	23.0852
CD4+ regulatory T cell	coronary artery disease	rs149951966	C	T	C	T	0.2109	-0.02982	0.1035	0.140217	FALSE	FALSE	FALSE	0.0194867	0.12595	TRUE	3405	0.04275	8.457e-07	TRUE	TRUE	24.3378
CD4+ regulatory T cell	coronary artery disease	rs17717645	C	T	C	T	0.391	-0.029773	0.0267	0.018195	FALSE	FALSE	FALSE	0.0467121	0.523883	TRUE	3405	0.07969	9.69e-07	TRUE	TRUE	24.0739
CD4+ regulatory T cell	coronary artery disease	rs188505795	T	G	T	G	0.3047	-0.013809	0.0388	0.02716	FALSE	FALSE	FALSE	0.0346371	0.690131	TRUE	3405	0.065	2.872e-06	TRUE	TRUE	21.9745
CD4+ regulatory T cell	coronary artery disease	rs7162344	A	G	A	G	-0.1224	-0.014692	0.4314	0.341305	FALSE	FALSE	FALSE	0.0102349	0.151151	TRUE	3405	0.02515	1.195e-06	TRUE	TRUE	23.6857
CD4+ regulatory T cell	coronary artery disease	rs72833913	A	C	A	C	0.1885	0.009091	0.1065	0.137566	FALSE	FALSE	FALSE	0.0148472	0.540338	TRUE	3405	0.04072	3.796e-06	TRUE	TRUE	21.4293
CD4+ regulatory T cell	coronary artery disease	rs78334049	A	G	A	G	0.1988	0.020069	0.1051	0.127369	FALSE	FALSE	FALSE	0.0159792	0.209134	TRUE	3405	0.04067	1.069e-06	TRUE	TRUE	23.8938
CD4+ regulatory T cell	coronary artery disease	rs9709738	C	G	C	G	-0.1376	0.021009	0.7336	0.715484	FALSE	TRUE	FALSE	0.0108009	0.0517602	TRUE	3405	0.02823	1.148e-06	TRUE	TRUE	23.7583
natural killer cell	coronary artery disease	rs10919058	T	G	T	G	-0.1799	0.022014	0.1409	0.210999	FALSE	FALSE	FALSE	0.0112647	0.0506721	TRUE	3580	0.03562	4.625e-07	TRUE	TRUE	25.5079
natural killer cell	coronary artery disease	rs111504845	A	G	A	G	0.3565	0.011565	0.2913	0.373118	FALSE	FALSE	FALSE	0.0139402	0.406757	TRUE	3580	0.02727	3.352e-38	TRUE	TRUE	170.903
natural killer cell	coronary artery disease	rs111516661	T	C	T	C	0.242	0.009918	0.0948	0.049659	FALSE	FALSE	FALSE	0.0240524	0.680083	TRUE	3580	0.04218	1.037e-08	TRUE	TRUE	32.9168
natural killer cell	coronary artery disease	rs114082880	T	C	T	C	-0.27	-0.088627	0.0595	0.023926	FALSE	FALSE	FALSE	0.0399012	0.0263399	TRUE	3580	0.05166	1.82e-07	TRUE	TRUE	27.3161
natural killer cell	coronary artery disease	rs116838002	G	T	G	T	-0.2614	0.021852	0.0532	0.042041	FALSE	FALSE	FALSE	0.0271656	0.421167	TRUE	3580	0.05522	2.291e-06	TRUE	TRUE	22.4088
natural killer cell	coronary artery disease	rs12135728	T	G	T	G	0.212	0.024819	0.3355	0.208908	FALSE	FALSE	FALSE	0.0140945	0.0782545	TRUE	3580	0.02648	1.578e-15	TRUE	TRUE	64.0967
natural killer cell	coronary artery disease	rs12904257	A	C	A	C	0.15	-0.007334	0.1934	0.170541	FALSE	FALSE	FALSE	0.0125954	0.56038	TRUE	3580	0.03076	1.134e-06	TRUE	TRUE	23.7799
natural killer cell	coronary artery disease	rs138966305	A	G	A	G	0.2889	-0.009111	0.0656	0.021552	FALSE	FALSE	FALSE	0.0495995	0.854255	TRUE	3580	0.05016	9.146e-09	TRUE	TRUE	33.1726
natural killer cell	coronary artery disease	rs143032729	G	A	G	A	-0.34	0.030222	0.0325	0.021931	FALSE	FALSE	FALSE	0.0361448	0.403078	TRUE	3580	0.0715	2.059e-06	TRUE	TRUE	22.6124
natural killer cell	coronary artery disease	rs146718864	A	G	A	G	0.3231	-0.01099	0.1455	0.035851	FALSE	FALSE	FALSE	0.029915	0.71334	TRUE	3580	0.03573	2.444e-19	TRUE	TRUE	81.7726
natural killer cell	coronary artery disease	rs148824583	C	T	C	T	0.3538	0.024295	0.0383	0.021804	FALSE	FALSE	FALSE	0.0398458	0.542043	TRUE	3580	0.06459	4.628e-08	TRUE	TRUE	30.0044
natural killer cell	coronary artery disease	rs1503813	G	A	G	A	-0.1556	0.009514	0.2806	0.217248	FALSE	FALSE	FALSE	0.0110974	0.39127	TRUE	3580	0.02784	2.463e-08	TRUE	TRUE	31.2378
natural killer cell	coronary artery disease	rs1572411	T	G	T	G	-0.1551	0.016358	0.7013	0.75096	FALSE	FALSE	FALSE	0.0125748	0.193306	TRUE	3580	0.02718	1.263e-08	TRUE	TRUE	32.563
natural killer cell	coronary artery disease	rs164424	A	C	A	C	-0.2168	-0.014101	0.8926	0.875375	FALSE	FALSE	FALSE	0.0159596	0.376943	TRUE	3580	0.04007	6.662e-08	TRUE	TRUE	29.2739
natural killer cell	coronary artery disease	rs16865543	C	T	C	T	0.1849	0.029812	0.1412	0.085648	FALSE	FALSE	FALSE	0.0162496	0.0665611	TRUE	3580	0.03596	2.861e-07	TRUE	TRUE	26.4384
natural killer cell	coronary artery disease	rs182834114	G	A	G	A	-0.3144	0.041244	0.0349	0.010388	FALSE	FALSE	FALSE	0.0644587	0.522269	TRUE	3580	0.06814	4.095e-06	TRUE	TRUE	21.2893
natural killer cell	coronary artery disease	rs1862176	A	G	A	G	-0.1305	0.004999	0.6793	0.681663	FALSE	FALSE	FALSE	0.0102566	0.625981	TRUE	3580	0.02693	1.316e-06	TRUE	TRUE	23.4827
natural killer cell	coronary artery disease	rs192316193	G	A	G	A	-0.2921	-0.014497	0.0453	0.035121	FALSE	FALSE	FALSE	0.0290547	0.617811	TRUE	3580	0.0587	6.798e-07	TRUE	TRUE	24.7621
natural killer cell	coronary artery disease	rs2501865	C	T	C	T	0.1365	-0.002695	0.2919	0.271161	FALSE	FALSE	FALSE	0.010777	0.802533	TRUE	3580	0.02741	6.738e-07	TRUE	TRUE	24.7997
natural killer cell	coronary artery disease	rs33941127	T	C	T	C	0.169	-0.00307	0.2313	0.257106	FALSE	FALSE	FALSE	0.0108411	0.777037	TRUE	3580	0.02967	1.322e-08	TRUE	TRUE	32.4443
natural killer cell	coronary artery disease	rs35801335	A	G	A	G	-0.2574	0.057024	0.1018	0.041328	FALSE	FALSE	FALSE	0.0242555	0.0187245	TRUE	3580	0.04208	1.057e-09	TRUE	TRUE	37.4167
natural killer cell	coronary artery disease	rs35855160	A	G	A	G	0.1651	0.01268	0.2053	0.176191	FALSE	FALSE	FALSE	0.0154556	0.411979	TRUE	3580	0.03113	1.2e-07	TRUE	TRUE	28.1278
natural killer cell	coronary artery disease	rs3766369	G	A	G	A	-0.1154	0.01821	0.4279	0.290354	FALSE	FALSE	FALSE	0.012238	0.136754	TRUE	3580	0.02518	4.74e-06	TRUE	TRUE	21.0039
natural killer cell	coronary artery disease	rs4076588	A	C	A	C	0.117	-0.007097	0.6053	0.624153	FALSE	FALSE	FALSE	0.0099416	0.475309	TRUE	3580	0.02509	3.237e-06	TRUE	TRUE	21.7456
natural killer cell	coronary artery disease	rs4078109	G	A	G	A	0.1276	0.015904	0.5109	0.556014	FALSE	FALSE	FALSE	0.010022	0.112533	TRUE	3580	0.02477	2.738e-07	TRUE	TRUE	26.5368
natural killer cell	coronary artery disease	rs408849	T	C	T	C	0.2619	0.013364	0.3522	0.256762	FALSE	FALSE	FALSE	0.0137903	0.332502	TRUE	3580	0.02623	3.57e-23	TRUE	TRUE	99.6952
natural killer cell	coronary artery disease	rs4326638	C	T	C	T	-0.2321	-0.009015	0.7291	0.568479	FALSE	FALSE	FALSE	0.0106814	0.398674	TRUE	3580	0.02755	5.227e-17	TRUE	TRUE	70.9753
natural killer cell	coronary artery disease	rs4656251	G	A	G	A	-0.1228	-0.007463	0.5638	0.681823	FALSE	FALSE	FALSE	0.0103131	0.469286	TRUE	3580	0.02545	1.458e-06	TRUE	TRUE	23.282
natural killer cell	coronary artery disease	rs55639755	T	C	T	C	-0.2277	0.017471	0.0677	0.043594	FALSE	FALSE	FALSE	0.0277892	0.529547	TRUE	3580	0.04834	2.55e-06	TRUE	TRUE	22.1877
natural killer cell	coronary artery disease	rs556810	G	A	G	A	-0.1318	0.013706	0.4061	0.462773	FALSE	FALSE	FALSE	0.0093051	0.140761	TRUE	3580	0.02579	3.36e-07	TRUE	TRUE	26.1173
natural killer cell	coronary artery disease	rs56128851	A	G	A	G	-0.4931	0.087404	0.0166	0.008544	FALSE	FALSE	FALSE	0.0636602	0.16976	TRUE	3580	0.09855	5.914e-07	TRUE	TRUE	25.0355
natural killer cell	coronary artery disease	rs6427594	C	T	C	T	-0.2702	-0.006428	0.9236	0.801612	FALSE	FALSE	FALSE	0.0130701	0.622854	TRUE	3580	0.04599	4.608e-09	TRUE	TRUE	34.5179
natural killer cell	coronary artery disease	rs6750412	C	T	C	T	-0.1378	0.000947	0.2398	0.22844	FALSE	FALSE	FALSE	0.0112669	0.933015	TRUE	3580	0.02874	1.676e-06	TRUE	TRUE	22.9893
natural killer cell	coronary artery disease	rs71632989	G	T	G	T	-0.6984	0.005383	0.2473	0.09568	FALSE	FALSE	FALSE	0.0214898	0.802208	TRUE	3580	0.02689	2.049e-136	TRUE	TRUE	674.57
natural killer cell	coronary artery disease	rs72704075	T	C	T	C	-0.5729	0.077235	0.0267	0.010338	FALSE	FALSE	FALSE	0.0703408	0.2722	TRUE	3580	0.07429	1.595e-14	TRUE	TRUE	59.4699
natural killer cell	coronary artery disease	rs7527826	A	G	A	G	-0.1595	-0.003537	0.4496	0.419212	FALSE	FALSE	FALSE	0.0112136	0.752443	TRUE	3580	0.02506	2.181e-10	TRUE	TRUE	40.5097
natural killer cell	coronary artery disease	rs7532602	A	G	A	G	-0.3597	-0.000888	0.1946	0.154678	FALSE	FALSE	FALSE	0.0131255	0.946061	TRUE	3580	0.0315	1.089e-29	TRUE	TRUE	130.395
natural killer cell	coronary artery disease	rs75673714	C	G	C	G	-0.1445	0.028214	0.1989	0.136694	FALSE	TRUE	FALSE	0.0134318	0.035682	TRUE	3580	0.03136	4.222e-06	TRUE	TRUE	21.2316
natural killer cell	coronary artery disease	rs76265753	T	C	T	C	-0.4293	-0.068321	0.0208	0.018674	FALSE	FALSE	FALSE	0.0519578	0.188532	TRUE	3580	0.0865	7.257e-07	TRUE	TRUE	24.6314
natural killer cell	coronary artery disease	rs77701164	C	A	C	A	0.2994	-0.02253	0.0436	0.012496	FALSE	FALSE	FALSE	0.0506531	0.656472	TRUE	3580	0.06335	2.372e-06	TRUE	TRUE	22.3363
natural killer cell	coronary artery disease	rs78180560	G	A	G	A	-0.3481	0.001797	0.0658	0.035708	FALSE	FALSE	FALSE	0.0385216	0.962793	TRUE	3580	0.05093	9.659e-12	TRUE	TRUE	46.7155
natural killer cell	coronary artery disease	rs78958053	G	A	G	A	0.2924	-0.029626	0.0527	0.030996	FALSE	FALSE	FALSE	0.0459778	0.519346	TRUE	3580	0.05459	9.002e-08	TRUE	TRUE	28.6899
natural killer cell	coronary artery disease	rs9651035	T	C	T	C	-0.2072	0.003756	0.3289	0.339174	FALSE	FALSE	FALSE	0.0098015	0.701566	TRUE	3580	0.02687	1.575e-14	TRUE	TRUE	59.4626
natural killer T cell	coronary artery disease	rs10765907	C	T	C	T	-0.1173	0.006228	0.5672	0.498368	FALSE	FALSE	FALSE	0.0120099	0.604059	TRUE	3653	0.02511	3.072e-06	TRUE	TRUE	21.8224
natural killer T cell	coronary artery disease	rs113642164	T	C	T	C	0.3083	0.020836	0.0452	0.033171	FALSE	FALSE	FALSE	0.0320724	0.515914	TRUE	3653	0.06029	3.328e-07	TRUE	TRUE	26.1491
natural killer T cell	coronary artery disease	rs114574090	T	C	T	C	0.5615	0.045172	0.0109	0.015961	FALSE	FALSE	FALSE	0.0519502	0.38456	TRUE	3653	0.1194	2.656e-06	TRUE	TRUE	22.1152
natural killer T cell	coronary artery disease	rs115536607	T	C	T	C	0.264	-0.025427	0.0547	0.037504	FALSE	FALSE	FALSE	0.0250398	0.309885	TRUE	3653	0.0552	1.789e-06	TRUE	TRUE	22.8733
natural killer T cell	coronary artery disease	rs12792298	T	C	T	C	-0.3521	-0.002924	0.0345	0.014766	FALSE	FALSE	FALSE	0.0483274	0.951754	TRUE	3653	0.06692	1.51e-07	TRUE	TRUE	27.6834
natural killer T cell	coronary artery disease	rs12895031	T	C	T	C	-0.207	0.011448	0.1044	0.24952	FALSE	FALSE	FALSE	0.0116232	0.324659	TRUE	3653	0.04067	3.799e-07	TRUE	TRUE	25.9055
natural killer T cell	coronary artery disease	rs139249541	G	A	G	A	0.4624	0.02316	0.0316	0.019765	FALSE	FALSE	FALSE	0.0559194	0.678751	TRUE	3653	0.07284	2.443e-10	TRUE	TRUE	40.2991
natural killer T cell	coronary artery disease	rs1440133	G	A	G	A	-0.1176	-0.007714	0.6029	0.596739	FALSE	FALSE	FALSE	0.0096961	0.426278	TRUE	3653	0.02558	4.477e-06	TRUE	TRUE	21.1356
natural killer T cell	coronary artery disease	rs16868916	C	A	C	A	0.8601	-0.010772	0.0042	0.06382	FALSE	FALSE	FALSE	0.018659	0.563731	TRUE	3653	0.1833	2.814e-06	TRUE	TRUE	22.0178
natural killer T cell	coronary artery disease	rs2041561	C	G	C	G	0.1548	-6.3e-05	0.8214	0.757796	FALSE	TRUE	FALSE	0.0109823	0.995423	TRUE	3653	0.03257	2.088e-06	TRUE	TRUE	22.5895
natural killer T cell	coronary artery disease	rs35164053	A	G	A	G	-0.5201	0.036512	0.0151	0.058452	FALSE	FALSE	FALSE	0.0190251	0.0549652	TRUE	3653	0.1061	9.849e-07	TRUE	TRUE	24.0294
natural killer T cell	coronary artery disease	rs353293	T	C	T	C	-0.1156	0.007929	0.4316	0.419585	FALSE	FALSE	FALSE	0.0105554	0.452543	TRUE	3653	0.02498	3.796e-06	TRUE	TRUE	21.4156
natural killer T cell	coronary artery disease	rs4589333	T	C	T	C	-0.1516	-0.01473	0.1916	0.21951	FALSE	FALSE	FALSE	0.0109605	0.178977	TRUE	3653	0.03179	1.924e-06	TRUE	TRUE	22.7414
natural killer T cell	coronary artery disease	rs555388	T	C	T	C	-0.1841	-0.004017	0.847	0.734358	FALSE	FALSE	FALSE	0.0122999	0.74398	TRUE	3653	0.0344	9.147e-08	TRUE	TRUE	28.6412
natural killer T cell	coronary artery disease	rs640339	T	C	T	C	0.1184	-0.001391	0.5463	0.488554	FALSE	FALSE	FALSE	0.0092431	0.880378	TRUE	3653	0.02522	2.78e-06	TRUE	TRUE	22.0401
natural killer T cell	coronary artery disease	rs6589338	G	A	G	A	-0.1398	-0.015127	0.306	0.291789	FALSE	FALSE	FALSE	0.011407	0.184802	TRUE	3653	0.02713	2.694e-07	TRUE	TRUE	26.5531
natural killer T cell	coronary artery disease	rs72717679	G	T	G	T	0.6919	-0.063983	0.0068	0.027135	FALSE	FALSE	FALSE	0.0280998	0.0227869	TRUE	3653	0.1488	3.414e-06	TRUE	TRUE	21.6213
natural killer T cell	coronary artery disease	rs73109444	T	C	T	C	0.3815	-0.035239	0.0279	0.039559	FALSE	FALSE	FALSE	0.0278587	0.2059	TRUE	3653	0.0753	4.244e-07	TRUE	TRUE	25.6684
natural killer T cell	coronary artery disease	rs75494211	A	G	A	G	0.4706	0.045872	0.0328	0.024883	FALSE	FALSE	FALSE	0.0422975	0.278139	TRUE	3653	0.07011	2.224e-11	TRUE	TRUE	45.0551
natural killer T cell	coronary artery disease	rs78268116	T	C	T	C	-0.4086	0.008074	0.1096	0.034401	FALSE	FALSE	FALSE	0.0263183	0.759009	TRUE	3653	0.03904	2.794e-25	TRUE	TRUE	109.541
natural killer T cell	coronary artery disease	rs78856173	G	A	G	A	-0.2235	-0.011722	0.1139	0.080371	FALSE	FALSE	FALSE	0.0173891	0.500248	TRUE	3653	0.03949	1.643e-08	TRUE	TRUE	32.0318
natural killer T cell	coronary artery disease	rs79251210	A	G	A	G	0.3532	0.012326	0.0379	0.034165	FALSE	FALSE	FALSE	0.0316867	0.697279	TRUE	3653	0.06608	9.584e-08	TRUE	TRUE	28.5694
natural killer T cell	coronary artery disease	rs79649529	A	G	A	G	-0.346	-0.021084	0.0271	0.042846	FALSE	FALSE	FALSE	0.029839	0.47982	TRUE	3653	0.07498	4.063e-06	TRUE	TRUE	21.2942
natural killer T cell	coronary artery disease	rs8104714	C	A	C	A	0.1274	-0.004817	0.7178	0.690972	FALSE	FALSE	FALSE	0.0100111	0.6304	TRUE	3653	0.0276	4.015e-06	TRUE	TRUE	21.3069
natural killer T cell	coronary artery disease	rs9916629	C	T	C	T	0.1457	-0.009917	0.5123	0.296358	FALSE	FALSE	FALSE	0.0104163	0.341065	TRUE	3653	0.02472	4.132e-09	TRUE	TRUE	34.7394
natural killer T cell	coronary artery disease	rs9983338	T	C	T	C	-0.4558	-0.007571	0.0188	0.018385	FALSE	FALSE	FALSE	0.0374625	0.839842	TRUE	3653	0.09222	8.046e-07	TRUE	TRUE	24.4286
B cell	coronary artery disease	rs1057686	G	A	G	A	-0.1735	0.00509	0.1291	0.162608	FALSE	FALSE	FALSE	0.0127181	0.688998	TRUE	3653	0.0364	1.959e-06	TRUE	TRUE	22.7194
B cell	coronary artery disease	rs11627066	T	C	T	C	-0.1147	-0.014607	0.4989	0.420453	FALSE	FALSE	FALSE	0.0098569	0.138365	TRUE	3653	0.02444	2.813e-06	TRUE	TRUE	22.0254
B cell	coronary artery disease	rs117693242	G	A	G	A	-0.4542	-0.073114	0.0159	0.018084	FALSE	FALSE	FALSE	0.0431448	0.0901476	TRUE	3653	0.09774	3.484e-06	TRUE	TRUE	21.5948
B cell	coronary artery disease	rs12865434	G	A	G	A	0.1537	0.009099	0.4777	0.244291	FALSE	FALSE	FALSE	0.0111028	0.41249	TRUE	3653	0.02404	1.834e-10	TRUE	TRUE	40.877
B cell	coronary artery disease	rs1325370	C	G	C	G	0.1367	0.006614	0.7825	0.707293	FALSE	TRUE	FALSE	0.0104044	0.524976	TRUE	3653	0.02966	4.164e-06	TRUE	TRUE	21.242
B cell	coronary artery disease	rs142089808	G	A	G	A	-1.048	-0.041761	0.0037	0.018482	FALSE	FALSE	FALSE	0.0447503	0.350717	TRUE	3653	0.1941	7.038e-08	TRUE	TRUE	29.1522
B cell	coronary artery disease	rs150861794	T	C	T	C	0.1433	-0.029797	0.21	0.025173	FALSE	FALSE	FALSE	0.0413112	0.470736	TRUE	3653	0.02979	1.568e-06	TRUE	TRUE	23.1394
B cell	coronary artery disease	rs1897558	C	A	C	A	-0.1305	0.000807	0.2447	0.254743	FALSE	FALSE	FALSE	0.0104945	0.938705	TRUE	3653	0.02801	3.305e-06	TRUE	TRUE	21.7068
B cell	coronary artery disease	rs1966302	C	T	C	T	-0.1213	-0.016148	0.5591	0.470496	FALSE	FALSE	FALSE	0.0098993	0.102841	TRUE	3653	0.02419	5.525e-07	TRUE	TRUE	25.1449
B cell	coronary artery disease	rs2395904	G	T	G	T	-0.1269	-0.002614	0.2658	0.286671	FALSE	FALSE	FALSE	0.0102002	0.797742	TRUE	3653	0.02725	3.312e-06	TRUE	TRUE	21.6865
B cell	coronary artery disease	rs2679580	G	A	G	A	-0.1187	-0.028257	0.5182	0.474656	FALSE	FALSE	FALSE	0.0095842	0.0031955	TRUE	3653	0.02392	7.303e-07	TRUE	TRUE	24.6252
B cell	coronary artery disease	rs3894193	G	C	G	C	0.1344	0.003118	0.467	0.44999	FALSE	TRUE	TRUE	0.0097222	0.74843	TRUE	3653	0.02545	1.347e-07	TRUE	FALSE	27.8884
B cell	coronary artery disease	rs5756641	A	G	A	G	-0.1362	-0.013875	0.1993	0.190634	FALSE	FALSE	FALSE	0.0125563	0.269149	TRUE	3653	0.02972	4.74e-06	TRUE	TRUE	21.0018
B cell	coronary artery disease	rs58114937	G	A	G	A	0.1852	-0.000159	0.1313	0.066338	FALSE	FALSE	FALSE	0.0194889	0.993491	TRUE	3653	0.03578	2.377e-07	TRUE	TRUE	26.7918
B cell	coronary artery disease	rs62061834	C	T	C	T	0.2608	0.007349	0.0511	0.037352	FALSE	FALSE	FALSE	0.0285887	0.797133	TRUE	3653	0.05507	2.262e-06	TRUE	TRUE	22.4277
B cell	coronary artery disease	rs73520180	C	T	C	T	0.4493	0.061786	0.0216	0.099474	FALSE	FALSE	FALSE	0.0167102	0.0002177	TRUE	3653	0.08473	1.213e-07	TRUE	TRUE	28.1189
B cell	coronary artery disease	rs7500855	T	C	T	C	-0.1258	0.001849	0.5064	0.463791	FALSE	FALSE	FALSE	0.0101371	0.85527	TRUE	3653	0.02435	2.509e-07	TRUE	TRUE	26.6909
B cell	coronary artery disease	rs77983244	A	G	A	G	-0.3084	-0.036262	0.033	0.072434	FALSE	FALSE	FALSE	0.0231899	0.117888	TRUE	3653	0.06581	2.883e-06	TRUE	TRUE	21.9606
B cell	coronary artery disease	rs7834992	G	A	G	A	0.1209	-0.005577	0.6731	0.733711	FALSE	FALSE	FALSE	0.0108769	0.608135	TRUE	3653	0.02608	3.687e-06	TRUE	TRUE	21.4901
memory B cell	coronary artery disease	rs11653761	T	G	T	G	-0.1161	-0.015912	0.592	0.572783	FALSE	FALSE	FALSE	0.0097874	0.103999	TRUE	3656	0.02478	2.938e-06	TRUE	TRUE	21.9514
memory B cell	coronary artery disease	rs12874404	G	A	G	A	0.173	-0.017506	0.3256	0.059405	FALSE	FALSE	FALSE	0.0235016	0.456341	TRUE	3656	0.02661	9.139e-11	TRUE	TRUE	42.2671
memory B cell	coronary artery disease	rs16867231	A	G	A	G	0.538	0.004785	0.0108	0.039356	FALSE	FALSE	FALSE	0.025508	0.851199	TRUE	3656	0.1157	3.449e-06	TRUE	TRUE	21.6221
memory B cell	coronary artery disease	rs17708396	A	C	A	C	2.504	0.036638	0.0005	0.013481	FALSE	FALSE	FALSE	0.0552416	0.507182	TRUE	3656	0.522	1.677e-06	TRUE	TRUE	23.0106
memory B cell	coronary artery disease	rs2879633	A	G	A	G	-0.1301	0.001061	0.2884	0.243099	FALSE	FALSE	FALSE	0.0108986	0.922447	TRUE	3656	0.02775	2.843e-06	TRUE	TRUE	21.98
memory B cell	coronary artery disease	rs61997631	G	C	G	C	-0.2972	0.02052	0.0432	0.035407	FALSE	TRUE	FALSE	0.0361426	0.570204	TRUE	3656	0.06141	1.357e-06	TRUE	TRUE	23.4218
memory B cell	coronary artery disease	rs6492117	C	T	C	T	-0.1395	0.011259	0.4685	0.647342	FALSE	FALSE	FALSE	0.0102968	0.274199	TRUE	3656	0.02499	2.578e-08	TRUE	TRUE	31.1613
memory B cell	coronary artery disease	rs77762131	C	G	C	G	0.2713	-0.025414	0.045	0.016319	FALSE	TRUE	FALSE	0.0422008	0.54703	TRUE	3656	0.05795	2.945e-06	TRUE	TRUE	21.9176
memory B cell	coronary artery disease	rs9520889	C	A	C	A	0.1196	-0.007932	0.6506	0.437073	FALSE	FALSE	FALSE	0.0094191	0.399722	TRUE	3656	0.02572	3.425e-06	TRUE	TRUE	21.6232
memory B cell	coronary artery disease	rs9614226	G	T	G	T	-0.4235	-0.008841	0.9792	0.966854	FALSE	FALSE	FALSE	0.0343383	0.796818	TRUE	3656	0.08713	1.221e-06	TRUE	TRUE	23.625
naive-mature B cell	coronary artery disease	rs117190494	A	G	A	G	0.404	-0.06896	0.022	0.009385	FALSE	FALSE	FALSE	0.077268	0.372137	TRUE	3656	0.08177	8.102e-07	TRUE	TRUE	24.4104
naive-mature B cell	coronary artery disease	rs12799241	A	G	A	G	0.138	-0.021115	0.2619	0.227838	FALSE	FALSE	FALSE	0.011696	0.0710239	TRUE	3656	0.02805	9.068e-07	TRUE	TRUE	24.2043
naive-mature B cell	coronary artery disease	rs139077655	T	C	T	C	-0.1159	0.007563	0.382	0.354622	FALSE	FALSE	FALSE	0.0129495	0.559195	TRUE	3656	0.02519	4.367e-06	TRUE	TRUE	21.1695
naive-mature B cell	coronary artery disease	rs17056318	C	T	C	T	-0.2366	0.0308	0.081	0.063692	FALSE	FALSE	FALSE	0.0189186	0.103519	TRUE	3656	0.0457	2.365e-07	TRUE	TRUE	26.8038
naive-mature B cell	coronary artery disease	rs189761842	T	C	T	C	0.7902	0.031498	0.0055	0.023484	FALSE	FALSE	FALSE	0.0348163	0.365629	TRUE	3656	0.1709	3.918e-06	TRUE	TRUE	21.3791
naive-mature B cell	coronary artery disease	rs2390504	A	G	A	G	-0.2668	0.016616	0.0486	0.238659	FALSE	FALSE	FALSE	0.0107531	0.12229	TRUE	3656	0.05743	3.51e-06	TRUE	TRUE	21.5821
naive-mature B cell	coronary artery disease	rs2395904	G	T	G	T	-0.1445	-0.002614	0.2657	0.286671	FALSE	FALSE	FALSE	0.0102002	0.797742	TRUE	3656	0.02761	1.74e-07	TRUE	TRUE	27.3907
naive-mature B cell	coronary artery disease	rs283340	C	T	C	T	0.1251	-0.007409	0.5621	0.554312	FALSE	FALSE	FALSE	0.0111311	0.505658	TRUE	3656	0.02477	4.595e-07	TRUE	TRUE	25.5072
naive-mature B cell	coronary artery disease	rs34764986	C	T	C	T	-0.2347	0.032704	0.0699	0.024343	FALSE	FALSE	FALSE	0.0413861	0.429401	TRUE	3656	0.04805	1.082e-06	TRUE	TRUE	23.8583
naive-mature B cell	coronary artery disease	rs35607968	T	C	T	C	0.1584	-0.00986	0.1536	0.188812	FALSE	FALSE	FALSE	0.0119208	0.408166	TRUE	3656	0.03419	3.713e-06	TRUE	TRUE	21.4641
naive-mature B cell	coronary artery disease	rs58114937	G	A	G	A	0.1702	-0.000159	0.1302	0.066338	FALSE	FALSE	FALSE	0.0194889	0.993491	TRUE	3656	0.0363	2.845e-06	TRUE	TRUE	21.984
naive-mature B cell	coronary artery disease	rs62067029	T	A	T	A	-0.1605	-0.007074	0.4148	0.361604	FALSE	TRUE	FALSE	0.0103055	0.492443	TRUE	3656	0.02868	2.346e-08	TRUE	TRUE	31.3178
naive-mature B cell	coronary artery disease	rs62115322	G	C	G	C	0.1382	0.014218	0.2083	0.158512	FALSE	TRUE	FALSE	0.0169992	0.402933	TRUE	3656	0.02968	3.31e-06	TRUE	TRUE	21.6814
naive-mature B cell	coronary artery disease	rs77983244	A	G	A	G	-0.3088	-0.036262	0.0325	0.072434	FALSE	FALSE	FALSE	0.0231899	0.117888	TRUE	3656	0.06711	4.341e-06	TRUE	TRUE	21.1729
naive-mature B cell	coronary artery disease	rs9564767	G	A	G	A	-0.1163	-0.00092	0.6075	0.475941	FALSE	FALSE	FALSE	0.0100166	0.926819	TRUE	3656	0.02507	3.626e-06	TRUE	TRUE	21.5204
transitional B cell	coronary artery disease	rs117518951	C	T	C	T	0.2696	0.020855	0.049	0.063953	FALSE	FALSE	FALSE	0.0196149	0.287682	TRUE	3656	0.05477	8.944e-07	TRUE	TRUE	24.23
transitional B cell	coronary artery disease	rs12535189	T	C	T	C	0.1135	-0.001436	0.4795	0.506474	FALSE	FALSE	FALSE	0.009191	0.875844	TRUE	3656	0.02446	3.594e-06	TRUE	TRUE	21.5317
transitional B cell	coronary artery disease	rs12939565	T	A	T	A	-0.1444	-0.010387	0.4267	0.400412	FALSE	TRUE	TRUE	0.0101176	0.304596	TRUE	3656	0.0266	6.026e-08	TRUE	FALSE	29.4694
transitional B cell	coronary artery disease	rs1384162	G	A	G	A	0.1161	0.006412	0.6035	0.502017	FALSE	FALSE	FALSE	0.0093594	0.493288	TRUE	3656	0.02451	2.247e-06	TRUE	TRUE	22.4377
transitional B cell	coronary artery disease	rs140088532	C	T	C	T	-0.3106	-0.017831	0.0368	0.012087	FALSE	FALSE	FALSE	0.05361	0.739432	TRUE	3656	0.0634	1.002e-06	TRUE	TRUE	24.0007
transitional B cell	coronary artery disease	rs1639898	G	A	G	A	-0.1674	0.028444	0.8777	0.88308	FALSE	FALSE	FALSE	0.0172414	0.0989942	TRUE	3656	0.03565	2.742e-06	TRUE	TRUE	22.0491
transitional B cell	coronary artery disease	rs16868356	C	T	C	T	0.4201	0.056126	0.0198	0.019443	FALSE	FALSE	FALSE	0.0386378	0.14633	TRUE	3656	0.08577	1.01e-06	TRUE	TRUE	23.9902
transitional B cell	coronary artery disease	rs2395904	G	T	G	T	-0.1334	-0.002614	0.2657	0.286671	FALSE	FALSE	FALSE	0.0102002	0.797742	TRUE	3656	0.02683	6.934e-07	TRUE	TRUE	24.7212
transitional B cell	coronary artery disease	rs35949974	A	T	A	T	-0.1686	0.005387	0.1239	0.118851	FALSE	TRUE	FALSE	0.0141857	0.704132	TRUE	3656	0.03609	3.071e-06	TRUE	TRUE	21.8244
transitional B cell	coronary artery disease	rs55798372	T	C	T	C	0.2433	-0.030316	0.0654	0.09883	FALSE	FALSE	FALSE	0.0154577	0.0498535	TRUE	3656	0.04904	7.311e-07	TRUE	TRUE	24.6141
transitional B cell	coronary artery disease	rs733555	T	G	T	G	-0.1258	-0.003692	0.2637	0.402669	FALSE	FALSE	FALSE	0.0093029	0.691466	TRUE	3656	0.02732	4.26e-06	TRUE	TRUE	21.2031
transitional B cell	coronary artery disease	rs75505900	T	G	T	G	-0.2724	-0.021423	0.0439	0.030189	FALSE	FALSE	FALSE	0.0361839	0.553811	TRUE	3656	0.05916	4.299e-06	TRUE	TRUE	21.2011
transitional B cell	coronary artery disease	rs75512885	A	T	A	T	-0.2625	0.029743	0.0788	0.063524	FALSE	TRUE	FALSE	0.0189469	0.116459	TRUE	3656	0.04559	9.202e-09	TRUE	TRUE	33.1527
transitional B cell	coronary artery disease	rs76112278	A	G	A	G	-0.4544	-0.011614	0.0194	0.01321	FALSE	FALSE	FALSE	0.0535535	0.828312	TRUE	3656	0.08671	1.694e-07	TRUE	TRUE	27.4624
transitional B cell	coronary artery disease	rs77886121	A	G	A	G	0.3305	-0.036459	0.0321	0.013867	FALSE	FALSE	FALSE	0.0486338	0.453457	TRUE	3656	0.0693	1.928e-06	TRUE	TRUE	22.7445
transitional B cell	coronary artery disease	rs78188887	G	A	G	A	1.479	-0.058878	0.0014	0.021972	FALSE	FALSE	FALSE	0.0376384	0.117746	TRUE	3656	0.3229	4.804e-06	TRUE	TRUE	20.9797
transitional B cell	coronary artery disease	rs78943781	C	T	C	T	-0.2101	-0.031381	0.0744	0.035211	FALSE	FALSE	FALSE	0.0293773	0.285428	TRUE	3656	0.04594	4.949e-06	TRUE	TRUE	20.9156
transitional B cell	coronary artery disease	rs8045732	C	G	C	G	0.1156	0.006003	0.3554	0.36366	FALSE	TRUE	FALSE	0.0101697	0.555002	TRUE	3656	0.02476	3.106e-06	TRUE	TRUE	21.7979
coronary artery disease	B cell	rs10080815	T	G	T	G	-0.246627	-0.1109	0.972442	0.9901	FALSE	FALSE	FALSE	0.1201	0.3559	TRUE	46	0.0308579	1.33e-15	TRUE	TRUE	63.8776
coronary artery disease	B cell	rs10139550	C	G	C	G	-0.05538	0.01517	0.576967	0.6124	FALSE	TRUE	TRUE	0.02464	0.5382	TRUE	48	0.0097569	1.38e-08	TRUE	FALSE	32.2168
coronary artery disease	B cell	rs10840293	A	G	A	G	0.054714	0.01528	0.549821	0.6224	FALSE	FALSE	FALSE	0.02573	0.5526	TRUE	47	0.009619	1.28e-08	TRUE	TRUE	32.3547
coronary artery disease	B cell	rs11065979	C	T	C	T	-0.068556	-0.04549	0.634501	0.5313	FALSE	FALSE	FALSE	0.02637	0.08456	TRUE	48	0.0107672	1.93e-10	TRUE	TRUE	40.5402
coronary artery disease	B cell	rs11191416	T	G	T	G	0.079249	0.01544	0.87253	0.89	FALSE	FALSE	FALSE	0.04327	0.7213	TRUE	48	0.0135252	4.65e-09	TRUE	TRUE	34.3321
coronary artery disease	B cell	rs11556924	C	T	C	T	0.072569	-0.008546	0.686675	0.5682	FALSE	FALSE	FALSE	0.02472	0.7296	TRUE	46	0.0110605	5.34e-11	TRUE	TRUE	43.048
coronary artery disease	B cell	rs115654617	C	A	C	A	-0.137846	0.01688	0.893038	0.8099	FALSE	FALSE	FALSE	0.03473	0.627	TRUE	47	0.0158314	3.12e-18	TRUE	TRUE	75.814
coronary artery disease	B cell	rs11838776	G	A	G	A	-0.068566	-0.0404	0.736723	0.743	FALSE	FALSE	FALSE	0.02806	0.15	TRUE	47	0.0107552	1.83e-10	TRUE	TRUE	40.6425
coronary artery disease	B cell	rs1199338	A	C	A	C	-0.073596	-0.02273	0.838134	0.7999	FALSE	FALSE	FALSE	0.03147	0.4701	TRUE	48	0.0124987	3.9e-09	TRUE	TRUE	34.672
coronary artery disease	B cell	rs12202017	A	G	A	G	0.066813	-0.01503	0.699953	0.7612	FALSE	FALSE	FALSE	0.02924	0.6073	TRUE	48	0.0099612	1.98e-11	TRUE	TRUE	44.9882
coronary artery disease	B cell	rs1412444	C	T	C	T	-0.066812	0.00757	0.630869	0.7952	FALSE	FALSE	FALSE	0.03036	0.8031	TRUE	46	0.0096809	5.15e-12	TRUE	TRUE	47.6297
coronary artery disease	B cell	rs16986953	G	A	G	A	-0.08516	-0.02891	0.895294	0.8493	FALSE	FALSE	FALSE	0.03418	0.3977	TRUE	48	0.0150265	1.45e-08	TRUE	TRUE	32.1185
coronary artery disease	B cell	rs17087335	G	T	G	T	-0.060764	0.02109	0.785363	0.8945	FALSE	FALSE	FALSE	0.03937	0.5922	TRUE	48	0.0111159	4.59e-08	TRUE	TRUE	29.8816
coronary artery disease	B cell	rs17678683	T	G	T	G	-0.098786	0.01009	0.912319	0.8891	FALSE	FALSE	FALSE	0.03894	0.7955	TRUE	46	0.0166548	3e-09	TRUE	TRUE	35.1813
coronary artery disease	B cell	rs1870634	G	T	G	T	0.075878	-0.01897	0.637485	0.7302	FALSE	FALSE	FALSE	0.02883	0.5105	TRUE	48	0.0097113	5.55e-15	TRUE	TRUE	61.0488
coronary artery disease	B cell	rs2107595	G	A	G	A	-0.073415	0.06405	0.79953	0.9105	FALSE	FALSE	FALSE	0.04271	0.1338	TRUE	48	0.0112951	8.05e-11	TRUE	TRUE	42.2464
coronary artery disease	B cell	rs2128739	C	A	C	A	-0.065565	0.005361	0.676464	0.5966	FALSE	FALSE	FALSE	0.02498	0.8301	TRUE	46	0.0100568	7.05e-11	TRUE	TRUE	42.5035
coronary artery disease	B cell	rs2487928	G	A	G	A	-0.062633	0.007671	0.581779	0.5008	FALSE	FALSE	FALSE	0.02419	0.7512	TRUE	48	0.0095049	4.41e-11	TRUE	TRUE	43.4222
coronary artery disease	B cell	rs2681472	A	G	A	G	-0.074114	0.05123	0.798694	0.8084	FALSE	FALSE	FALSE	0.03136	0.1024	TRUE	48	0.0113331	6.17e-11	TRUE	TRUE	42.7664
coronary artery disease	B cell	rs28451064	G	A	G	A	-0.127571	0.0356	0.878814	0.8672	FALSE	FALSE	FALSE	0.03506	0.31	TRUE	44	0.015952	1.33e-15	TRUE	TRUE	63.9549
coronary artery disease	B cell	rs2891168	A	G	A	G	-0.193401	0.005398	0.511332	0.4157	FALSE	FALSE	FALSE	0.02565	0.8333	TRUE	48	0.0091877	2.29e-98	TRUE	TRUE	443.102
coronary artery disease	B cell	rs3918226	C	T	C	T	-0.133315	0.05224	0.935485	0.8808	FALSE	FALSE	FALSE	0.03709	0.159	TRUE	45	0.0221275	1.69e-09	TRUE	TRUE	36.2989
coronary artery disease	B cell	rs4420638	A	G	A	G	-0.091906	-0.004077	0.833964	0.9093	FALSE	FALSE	FALSE	0.04159	0.9219	TRUE	44	0.0140977	7.07e-11	TRUE	TRUE	42.5002
coronary artery disease	B cell	rs4468572	C	T	C	T	0.077234	0.03404	0.585831	0.624	FALSE	FALSE	FALSE	0.02744	0.2149	TRUE	48	0.0095277	4.44e-16	TRUE	TRUE	65.7114
coronary artery disease	B cell	rs4593108	C	G	C	G	0.07083	-0.02282	0.795349	0.8694	FALSE	TRUE	FALSE	0.03564	0.522	TRUE	47	0.0115558	8.82e-10	TRUE	TRUE	37.5694
coronary artery disease	B cell	rs515135	C	T	C	T	0.067499	-0.02946	0.791985	0.8326	FALSE	FALSE	FALSE	0.03623	0.4161	TRUE	48	0.0121924	3.09e-08	TRUE	TRUE	30.649
coronary artery disease	B cell	rs55730499	C	T	C	T	-0.316641	0.02894	0.943757	0.9206	FALSE	FALSE	FALSE	0.04503	0.5204	TRUE	44	0.0242403	5.39e-39	TRUE	TRUE	170.631
coronary artery disease	B cell	rs56062135	C	T	C	T	0.069743	-0.0422	0.794271	0.6944	FALSE	FALSE	FALSE	0.02691	0.117	TRUE	46	0.0118937	4.52e-09	TRUE	TRUE	34.3849
coronary artery disease	B cell	rs56289821	G	A	G	A	0.13361	-0.0328	0.899622	0.1328	FALSE	FALSE	FALSE	0.03605	0.363	TRUE	45	0.0170415	4.44e-15	TRUE	TRUE	61.4699
coronary artery disease	B cell	rs56336142	T	C	T	C	0.066813	0.03035	0.807262	0.7538	FALSE	FALSE	FALSE	0.02876	0.2914	TRUE	48	0.0118763	1.85e-08	TRUE	TRUE	31.649
coronary artery disease	B cell	rs663129	G	A	G	A	-0.058163	0.03079	0.743165	0.8638	FALSE	FALSE	FALSE	0.03798	0.4177	TRUE	47	0.0105173	3.2e-08	TRUE	TRUE	30.5834
coronary artery disease	B cell	rs6689306	G	A	G	A	-0.056012	-0.0003772	0.552455	0.5296	FALSE	FALSE	FALSE	0.02448	0.9877	TRUE	48	0.0094061	2.6e-09	TRUE	TRUE	35.4603
coronary artery disease	B cell	rs67180937	G	T	G	T	0.078807	-0.04865	0.663052	0.6904	FALSE	FALSE	FALSE	0.02778	0.07993	TRUE	41	0.0110551	1.01e-12	TRUE	TRUE	50.8164
coronary artery disease	B cell	rs7528419	A	G	A	G	0.11453	0.01125	0.78582	0.854	FALSE	FALSE	FALSE	0.03465	0.7454	TRUE	47	0.011482	1.97e-23	TRUE	TRUE	99.4955
coronary artery disease	B cell	rs7568458	T	A	T	A	-0.059618	0.01072	0.551482	0.5338	FALSE	TRUE	TRUE	0.02456	0.6625	TRUE	47	0.0095093	3.62e-10	TRUE	FALSE	39.3059
coronary artery disease	B cell	rs8042271	A	G	A	G	-0.096711	-0.02313	0.097718	0.0526	FALSE	FALSE	FALSE	0.05491	0.6736	TRUE	46	0.0175662	3.68e-08	TRUE	TRUE	30.3107
coronary artery disease	B cell	rs9349379	A	G	A	G	-0.131836	0.03043	0.568394	0.6429	FALSE	FALSE	FALSE	0.0265	0.2509	TRUE	47	0.0096527	1.81e-42	TRUE	TRUE	186.539
coronary artery disease	B cell	rs9970807	C	T	C	T	0.12575	-0.064	0.915097	0.9123	FALSE	FALSE	FALSE	0.04316	0.1382	TRUE	48	0.016695	5e-14	TRUE	TRUE	56.734

## Sheet: MI
Exposure	Outcome	SNP	effect_allele.exposure	other_allele.exposure	effect_allele.outcome	other_allele.outcome	beta.exposure	beta.outcome	eaf.exposure	eaf.outcome	remove	palindromic	ambiguous	se.outcome	pval.outcome	mr_keep.outcome	samplesize.exposure	se.exposure	pval.exposure	mr_keep.exposure	mr_keep	F-statistics
T cell	myocardial infarction	rs11850806	G	T	G	T	-0.6286	0.0173516	0.0083	0.0397366	FALSE	FALSE	FALSE	0.02691	0.519056	TRUE	3653	0.1291	1.168e-06	TRUE	TRUE	23.7081
T cell	myocardial infarction	rs139994967	G	A	G	A	0.1828	-0.00346058	0.1024	0.112062	FALSE	FALSE	FALSE	0.0175402	0.843598	TRUE	3653	0.03991	4.796e-06	TRUE	TRUE	20.9792
T cell	myocardial infarction	rs17339549	A	G	A	G	0.1161	-0.0170634	0.3597	0.237215	FALSE	FALSE	FALSE	0.0124572	0.170763	TRUE	3653	0.02516	4.124e-06	TRUE	TRUE	21.2933
T cell	myocardial infarction	rs72960548	C	T	C	T	0.2563	-0.00835108	0.073	0.0381528	FALSE	FALSE	FALSE	0.0311106	0.788367	TRUE	3653	0.04796	9.617e-08	TRUE	TRUE	28.5587
T cell	myocardial infarction	rs75308045	G	A	G	A	-0.1332	-0.00248493	0.3063	0.23844	FALSE	FALSE	FALSE	0.0121182	0.837527	TRUE	3653	0.02697	8.25e-07	TRUE	TRUE	24.392
T cell	myocardial infarction	rs75424572	G	T	G	T	0.3007	-0.0235908	0.0402	0.0402225	FALSE	FALSE	FALSE	0.0300422	0.432305	TRUE	3653	0.06324	2.069e-06	TRUE	TRUE	22.6091
T cell	myocardial infarction	rs75995320	A	G	A	G	-0.4299	0.00393585	0.0171	0.016703	FALSE	FALSE	FALSE	0.0450756	0.93042	TRUE	3653	0.08871	1.311e-06	TRUE	TRUE	23.485
CD4+ T cell	myocardial infarction	rs10040274	A	G	A	G	0.132	0.00141201	0.2685	0.201815	FALSE	FALSE	FALSE	0.0129599	0.913241	TRUE	3652	0.02702	1.064e-06	TRUE	TRUE	23.8659
CD4+ T cell	myocardial infarction	rs117563350	G	A	G	A	-0.324	-0.00474637	0.0312	0.0163085	FALSE	FALSE	FALSE	0.0460859	0.917971	TRUE	3652	0.06938	3.124e-06	TRUE	TRUE	21.8083
CD4+ T cell	myocardial infarction	rs137903114	C	T	C	T	-0.9366	0.0508311	0.004	0.0168258	FALSE	FALSE	FALSE	0.0462605	0.271855	TRUE	3652	0.1901	8.721e-07	TRUE	TRUE	24.2742
CD4+ T cell	myocardial infarction	rs1849876	C	T	C	T	0.1324	0.0148766	0.7529	0.717314	FALSE	FALSE	FALSE	0.0128409	0.24665	TRUE	3652	0.02769	1.813e-06	TRUE	TRUE	22.8628
CD4+ T cell	myocardial infarction	rs3211602	A	G	A	G	-1.654	-0.0901496	0.0012	0.0141313	FALSE	FALSE	FALSE	0.0558212	0.106317	TRUE	3652	0.3577	3.879e-06	TRUE	TRUE	21.3813
CD4+ T cell	myocardial infarction	rs4425753	G	C	G	C	0.1776	0.022183	0.1247	0.11656	FALSE	TRUE	FALSE	0.0193276	0.251078	TRUE	3652	0.0374	2.135e-06	TRUE	TRUE	22.5498
CD4+ T cell	myocardial infarction	rs61935579	A	G	A	G	-0.2776	0.00858512	0.0412	0.0330707	FALSE	FALSE	FALSE	0.0318943	0.787795	TRUE	3652	0.06065	4.879e-06	TRUE	TRUE	20.9497
CD4+ T cell	myocardial infarction	rs7162344	A	G	A	G	-0.1136	-0.01554	0.4295	0.332456	FALSE	FALSE	FALSE	0.0113312	0.170239	TRUE	3652	0.02442	3.371e-06	TRUE	TRUE	21.6404
CD4+ T cell	myocardial infarction	rs72960548	C	T	C	T	0.2456	-0.00835108	0.073	0.0381528	FALSE	FALSE	FALSE	0.0311106	0.788367	TRUE	3652	0.04852	4.341e-07	TRUE	TRUE	25.6221
CD4+ T cell	myocardial infarction	rs75697875	G	C	G	C	0.2783	-0.0337861	0.0439	0.0332444	FALSE	TRUE	FALSE	0.0344385	0.326566	TRUE	3652	0.06013	3.808e-06	TRUE	TRUE	21.4212
CD8+ T cell	myocardial infarction	rs11060493	C	A	C	A	0.1796	-0.0346839	0.102	0.0618998	FALSE	FALSE	FALSE	0.029043	0.23239	TRUE	3652	0.03884	3.906e-06	TRUE	TRUE	21.3823
CD8+ T cell	myocardial infarction	rs11080350	T	C	T	C	-0.1209	0.0113322	0.4018	0.293041	FALSE	FALSE	FALSE	0.0115219	0.325346	TRUE	3652	0.02469	1.017e-06	TRUE	TRUE	23.9779
CD8+ T cell	myocardial infarction	rs11197647	T	G	T	G	0.2221	0.0404808	0.0754	0.130838	FALSE	FALSE	FALSE	0.0163073	0.0130506	TRUE	3652	0.04476	7.323e-07	TRUE	TRUE	24.6216
CD8+ T cell	myocardial infarction	rs114059502	T	C	T	C	0.2092	-0.0275161	0.112	0.0300537	FALSE	FALSE	FALSE	0.0342992	0.422416	TRUE	3652	0.0444	2.558e-06	TRUE	TRUE	22.2002
CD8+ T cell	myocardial infarction	rs114968045	C	T	C	T	-0.2013	0.0502497	0.299	0.0787269	FALSE	FALSE	FALSE	0.0233648	0.0315035	TRUE	3652	0.03123	1.303e-10	TRUE	TRUE	41.5474
CD8+ T cell	myocardial infarction	rs117391590	A	G	A	G	-0.2742	-0.0243028	0.0413	0.0274056	FALSE	FALSE	FALSE	0.0362043	0.502047	TRUE	3652	0.05955	4.29e-06	TRUE	TRUE	21.2017
CD8+ T cell	myocardial infarction	rs12119984	G	A	G	A	-0.6212	0.0244059	0.0084	0.0572022	FALSE	FALSE	FALSE	0.0229478	0.287538	TRUE	3652	0.1311	2.236e-06	TRUE	TRUE	22.4521
CD8+ T cell	myocardial infarction	rs12130486	C	T	C	T	0.36	-0.00582007	0.0245	0.0934616	FALSE	FALSE	FALSE	0.0170083	0.732207	TRUE	3652	0.07639	2.542e-06	TRUE	TRUE	22.2092
CD8+ T cell	myocardial infarction	rs12195711	T	C	T	C	0.1703	0.0155381	0.1314	0.124415	FALSE	FALSE	FALSE	0.0170238	0.361386	TRUE	3652	0.0353	1.464e-06	TRUE	TRUE	23.2745
CD8+ T cell	myocardial infarction	rs147394713	A	G	A	G	0.2659	-0.0413175	0.0682	0.0594357	FALSE	FALSE	FALSE	0.0237169	0.0814883	TRUE	3652	0.05748	3.854e-06	TRUE	TRUE	21.3995
CD8+ T cell	myocardial infarction	rs1550856	G	A	G	A	-0.1417	-0.00960595	0.7751	0.812711	FALSE	FALSE	FALSE	0.016113	0.551068	TRUE	3652	0.02903	1.096e-06	TRUE	TRUE	23.8257
CD8+ T cell	myocardial infarction	rs1980812	G	A	G	A	-0.1135	0.00965045	0.5531	0.468025	FALSE	FALSE	FALSE	0.0103149	0.349489	TRUE	3652	0.02467	4.339e-06	TRUE	TRUE	21.1667
CD8+ T cell	myocardial infarction	rs2267983	A	C	A	C	-0.1266	-0.00039378	0.3924	0.345527	FALSE	FALSE	FALSE	0.0118515	0.973494	TRUE	3652	0.02472	3.176e-07	TRUE	TRUE	26.2283
CD8+ T cell	myocardial infarction	rs28464365	C	T	C	T	-0.1728	0.00566076	0.1925	0.0650529	FALSE	FALSE	FALSE	0.0277716	0.838484	TRUE	3652	0.0354	1.099e-06	TRUE	TRUE	23.8276
CD8+ T cell	myocardial infarction	rs35238206	G	A	G	A	0.1229	0.00313353	0.2868	0.267493	FALSE	FALSE	FALSE	0.0123284	0.799364	TRUE	3652	0.02638	3.328e-06	TRUE	TRUE	21.7047
CD8+ T cell	myocardial infarction	rs41276984	G	C	G	C	1.76	-0.0445409	0.0011	0.0186388	FALSE	TRUE	FALSE	0.0442741	0.314403	TRUE	3652	0.3677	1.774e-06	TRUE	TRUE	22.9107
CD8+ T cell	myocardial infarction	rs67792106	G	C	G	C	0.3858	0.0418354	0.464	0.151532	FALSE	TRUE	TRUE	0.0193735	0.0308188	TRUE	3652	0.06608	5.722e-09	TRUE	FALSE	34.0867
CD8+ T cell	myocardial infarction	rs6858602	C	T	C	T	-0.1209	0.00645907	0.4618	0.421497	FALSE	FALSE	FALSE	0.010746	0.547793	TRUE	3652	0.02381	3.96e-07	TRUE	TRUE	25.783
CD8+ T cell	myocardial infarction	rs78032118	T	C	T	C	0.6899	-0.00550512	0.0063	0.0717128	FALSE	FALSE	FALSE	0.0203149	0.786399	TRUE	3652	0.1458	2.322e-06	TRUE	TRUE	22.3902
CD8+ T cell	myocardial infarction	rs9270559	G	T	G	T	-0.174	-0.0066245	0.7045	0.475755	FALSE	FALSE	FALSE	0.0131503	0.614436	TRUE	3652	0.03369	2.52e-07	TRUE	TRUE	26.6745
CD4+ regulatory T cell	myocardial infarction	rs11772999	G	T	G	T	0.6586	0.0869021	0.0078	0.0193299	FALSE	FALSE	FALSE	0.0410872	0.0344244	TRUE	3405	0.1437	4.771e-06	TRUE	TRUE	21.0053
CD4+ regulatory T cell	myocardial infarction	rs1268153	A	G	A	G	0.8168	-0.00199961	0.0053	0.0581306	FALSE	FALSE	FALSE	0.021842	0.927057	TRUE	3405	0.17	1.612e-06	TRUE	TRUE	23.0852
CD4+ regulatory T cell	myocardial infarction	rs149951966	C	T	C	T	0.2109	-0.00356267	0.1035	0.133287	FALSE	FALSE	FALSE	0.0212141	0.866631	TRUE	3405	0.04275	8.457e-07	TRUE	TRUE	24.3378
CD4+ regulatory T cell	myocardial infarction	rs17717645	C	T	C	T	0.391	-0.0208235	0.0267	0.0159259	FALSE	FALSE	FALSE	0.0535322	0.697283	TRUE	3405	0.07969	9.69e-07	TRUE	TRUE	24.0739
CD4+ regulatory T cell	myocardial infarction	rs188505795	T	G	T	G	0.3047	-0.0115435	0.0388	0.0274239	FALSE	FALSE	FALSE	0.0394799	0.769988	TRUE	3405	0.065	2.872e-06	TRUE	TRUE	21.9745
CD4+ regulatory T cell	myocardial infarction	rs7162344	A	G	A	G	-0.1224	-0.01554	0.4314	0.332456	FALSE	FALSE	FALSE	0.0113312	0.170239	TRUE	3405	0.02515	1.195e-06	TRUE	TRUE	23.6857
CD4+ regulatory T cell	myocardial infarction	rs72833913	A	C	A	C	0.1885	0.0104481	0.1065	0.135923	FALSE	FALSE	FALSE	0.0164472	0.525266	TRUE	3405	0.04072	3.796e-06	TRUE	TRUE	21.4293
CD4+ regulatory T cell	myocardial infarction	rs78334049	A	G	A	G	0.1988	0.03025	0.1051	0.119798	FALSE	FALSE	FALSE	0.0178167	0.0895373	TRUE	3405	0.04067	1.069e-06	TRUE	TRUE	23.8938
CD4+ regulatory T cell	myocardial infarction	rs9709738	C	G	C	G	-0.1376	0.0187398	0.7336	0.690618	FALSE	TRUE	FALSE	0.0119487	0.116796	TRUE	3405	0.02823	1.148e-06	TRUE	TRUE	23.7583
natural killer cell	myocardial infarction	rs10919058	T	G	T	G	-0.1799	0.0158109	0.1409	0.207254	FALSE	FALSE	FALSE	0.0125746	0.20862	TRUE	3580	0.03562	4.625e-07	TRUE	TRUE	25.5079
natural killer cell	myocardial infarction	rs111504845	A	G	A	G	0.3565	-0.00425321	0.2913	0.352656	FALSE	FALSE	FALSE	0.0152384	0.780159	TRUE	3580	0.02727	3.352e-38	TRUE	TRUE	170.903
natural killer cell	myocardial infarction	rs111516661	T	C	T	C	0.242	0.000466605	0.0948	0.0485156	FALSE	FALSE	FALSE	0.0265225	0.985963	TRUE	3580	0.04218	1.037e-08	TRUE	TRUE	32.9168
natural killer cell	myocardial infarction	rs114082880	T	C	T	C	-0.27	-0.122056	0.0595	0.024128	FALSE	FALSE	FALSE	0.0428663	0.00440827	TRUE	3580	0.05166	1.82e-07	TRUE	TRUE	27.3161
natural killer cell	myocardial infarction	rs116838002	G	T	G	T	-0.2614	-0.0150816	0.0532	0.0407335	FALSE	FALSE	FALSE	0.0299275	0.614304	TRUE	3580	0.05522	2.291e-06	TRUE	TRUE	22.4088
natural killer cell	myocardial infarction	rs12135728	T	G	T	G	0.212	0.0219389	0.3355	0.203429	FALSE	FALSE	FALSE	0.0153508	0.152955	TRUE	3580	0.02648	1.578e-15	TRUE	TRUE	64.0967
natural killer cell	myocardial infarction	rs12904257	A	C	A	C	0.15	-0.0133098	0.1934	0.171205	FALSE	FALSE	FALSE	0.0138466	0.336438	TRUE	3580	0.03076	1.134e-06	TRUE	TRUE	23.7799
natural killer cell	myocardial infarction	rs138966305	A	G	A	G	0.2889	-0.0223498	0.0656	0.0208054	FALSE	FALSE	FALSE	0.0534759	0.67599	TRUE	3580	0.05016	9.146e-09	TRUE	TRUE	33.1726
natural killer cell	myocardial infarction	rs143032729	G	A	G	A	-0.34	0.0549196	0.0325	0.0204095	FALSE	FALSE	FALSE	0.0401728	0.171599	TRUE	3580	0.0715	2.059e-06	TRUE	TRUE	22.6124
natural killer cell	myocardial infarction	rs146718864	A	G	A	G	0.3231	-0.0292929	0.1455	0.0348426	FALSE	FALSE	FALSE	0.032432	0.366416	TRUE	3580	0.03573	2.444e-19	TRUE	TRUE	81.7726
natural killer cell	myocardial infarction	rs148824583	C	T	C	T	0.3538	0.0354605	0.0383	0.0217238	FALSE	FALSE	FALSE	0.0435551	0.415558	TRUE	3580	0.06459	4.628e-08	TRUE	TRUE	30.0044
natural killer cell	myocardial infarction	rs1503813	G	A	G	A	-0.1556	0.00481625	0.2806	0.215098	FALSE	FALSE	FALSE	0.0123968	0.69764	TRUE	3580	0.02784	2.463e-08	TRUE	TRUE	31.2378
natural killer cell	myocardial infarction	rs1572411	T	G	T	G	-0.1551	-0.00404872	0.7013	0.721055	FALSE	FALSE	FALSE	0.0139378	0.771445	TRUE	3580	0.02718	1.263e-08	TRUE	TRUE	32.563
natural killer cell	myocardial infarction	rs164424	A	C	A	C	-0.2168	0.0165367	0.8926	0.846178	FALSE	FALSE	FALSE	0.017796	0.352769	TRUE	3580	0.04007	6.662e-08	TRUE	TRUE	29.2739
natural killer cell	myocardial infarction	rs16865543	C	T	C	T	0.1849	0.0240168	0.1412	0.0866532	FALSE	FALSE	FALSE	0.018207	0.187136	TRUE	3580	0.03596	2.861e-07	TRUE	TRUE	26.4384
natural killer cell	myocardial infarction	rs1862176	A	G	A	G	-0.1305	0.00689277	0.6793	0.659319	FALSE	FALSE	FALSE	0.0113428	0.543404	TRUE	3580	0.02693	1.316e-06	TRUE	TRUE	23.4827
natural killer cell	myocardial infarction	rs192316193	G	A	G	A	-0.2921	-0.0367423	0.0453	0.0338844	FALSE	FALSE	FALSE	0.0318205	0.248223	TRUE	3580	0.0587	6.798e-07	TRUE	TRUE	24.7621
natural killer cell	myocardial infarction	rs2501865	C	T	C	T	0.1365	0.00231307	0.2919	0.261627	FALSE	FALSE	FALSE	0.0119449	0.846454	TRUE	3580	0.02741	6.738e-07	TRUE	TRUE	24.7997
natural killer cell	myocardial infarction	rs33941127	T	C	T	C	0.169	-0.00057368	0.2313	0.246646	FALSE	FALSE	FALSE	0.0120758	0.96211	TRUE	3580	0.02967	1.322e-08	TRUE	TRUE	32.4443
natural killer cell	myocardial infarction	rs35801335	A	G	A	G	-0.2574	0.0533928	0.1018	0.0407077	FALSE	FALSE	FALSE	0.026545	0.044282	TRUE	3580	0.04208	1.057e-09	TRUE	TRUE	37.4167
natural killer cell	myocardial infarction	rs35855160	A	G	A	G	0.1651	0.0109835	0.2053	0.165755	FALSE	FALSE	FALSE	0.0170721	0.519993	TRUE	3580	0.03113	1.2e-07	TRUE	TRUE	28.1278
natural killer cell	myocardial infarction	rs3766369	G	A	G	A	-0.1154	0.0133138	0.4279	0.289397	FALSE	FALSE	FALSE	0.0133728	0.319448	TRUE	3580	0.02518	4.74e-06	TRUE	TRUE	21.0039
natural killer cell	myocardial infarction	rs4076588	A	C	A	C	0.117	-0.00615148	0.6053	0.600933	FALSE	FALSE	FALSE	0.0111318	0.580531	TRUE	3580	0.02509	3.237e-06	TRUE	TRUE	21.7456
natural killer cell	myocardial infarction	rs4078109	G	A	G	A	0.1276	0.0109101	0.5109	0.544307	FALSE	FALSE	FALSE	0.0111353	0.327195	TRUE	3580	0.02477	2.738e-07	TRUE	TRUE	26.5368
natural killer cell	myocardial infarction	rs408849	T	C	T	C	0.2619	0.00386511	0.3522	0.242679	FALSE	FALSE	FALSE	0.0153185	0.800797	TRUE	3580	0.02623	3.57e-23	TRUE	TRUE	99.6952
natural killer cell	myocardial infarction	rs4326638	C	T	C	T	-0.2321	-0.0098993	0.7291	0.554989	FALSE	FALSE	FALSE	0.0117947	0.401302	TRUE	3580	0.02755	5.227e-17	TRUE	TRUE	70.9753
natural killer cell	myocardial infarction	rs4656251	G	A	G	A	-0.1228	-0.00811493	0.5638	0.664417	FALSE	FALSE	FALSE	0.0113569	0.474894	TRUE	3580	0.02545	1.458e-06	TRUE	TRUE	23.282
natural killer cell	myocardial infarction	rs55639755	T	C	T	C	-0.2277	0.0158886	0.0677	0.0422074	FALSE	FALSE	FALSE	0.0307976	0.605922	TRUE	3580	0.04834	2.55e-06	TRUE	TRUE	22.1877
natural killer cell	myocardial infarction	rs556810	G	A	G	A	-0.1318	0.00690211	0.4061	0.450432	FALSE	FALSE	FALSE	0.0102686	0.501484	TRUE	3580	0.02579	3.36e-07	TRUE	TRUE	26.1173
natural killer cell	myocardial infarction	rs56128851	A	G	A	G	-0.4931	0.0524415	0.0166	0.0094359	FALSE	FALSE	FALSE	0.0705311	0.457165	TRUE	3580	0.09855	5.914e-07	TRUE	TRUE	25.0355
natural killer cell	myocardial infarction	rs6427594	C	T	C	T	-0.2702	-0.00773572	0.9236	0.775064	FALSE	FALSE	FALSE	0.0145424	0.594767	TRUE	3580	0.04599	4.608e-09	TRUE	TRUE	34.5179
natural killer cell	myocardial infarction	rs6750412	C	T	C	T	-0.1378	-0.00279159	0.2398	0.215681	FALSE	FALSE	FALSE	0.0124508	0.822594	TRUE	3580	0.02874	1.676e-06	TRUE	TRUE	22.9893
natural killer cell	myocardial infarction	rs71632989	G	T	G	T	-0.6984	0.00353635	0.2473	0.0973612	FALSE	FALSE	FALSE	0.0230151	0.877883	TRUE	3580	0.02689	2.049e-136	TRUE	TRUE	674.57
natural killer cell	myocardial infarction	rs7527826	A	G	A	G	-0.1595	-0.00346454	0.4496	0.406913	FALSE	FALSE	FALSE	0.0125245	0.782071	TRUE	3580	0.02506	2.181e-10	TRUE	TRUE	40.5097
natural killer cell	myocardial infarction	rs7532602	A	G	A	G	-0.3597	-0.00836894	0.1946	0.148728	FALSE	FALSE	FALSE	0.0146211	0.567057	TRUE	3580	0.0315	1.089e-29	TRUE	TRUE	130.395
natural killer cell	myocardial infarction	rs75673714	C	G	C	G	-0.1445	0.0231772	0.1989	0.127204	FALSE	TRUE	FALSE	0.0149395	0.120806	TRUE	3580	0.03136	4.222e-06	TRUE	TRUE	21.2316
natural killer cell	myocardial infarction	rs76265753	T	C	T	C	-0.4293	-0.0534079	0.0208	0.0180105	FALSE	FALSE	FALSE	0.0569638	0.348461	TRUE	3580	0.0865	7.257e-07	TRUE	TRUE	24.6314
natural killer cell	myocardial infarction	rs77701164	C	A	C	A	0.2994	0.00263031	0.0436	0.0128003	FALSE	FALSE	FALSE	0.056229	0.96269	TRUE	3580	0.06335	2.372e-06	TRUE	TRUE	22.3363
natural killer cell	myocardial infarction	rs78180560	G	A	G	A	-0.3481	-7.13118e-05	0.0658	0.0332216	FALSE	FALSE	FALSE	0.0414581	0.998627	TRUE	3580	0.05093	9.659e-12	TRUE	TRUE	46.7155
natural killer cell	myocardial infarction	rs78958053	G	A	G	A	0.2924	0.0309421	0.0527	0.0301562	FALSE	FALSE	FALSE	0.0498355	0.534676	TRUE	3580	0.05459	9.002e-08	TRUE	TRUE	28.6899
natural killer cell	myocardial infarction	rs9651035	T	C	T	C	-0.2072	0.00294552	0.3289	0.332788	FALSE	FALSE	FALSE	0.0108852	0.7867	TRUE	3580	0.02687	1.575e-14	TRUE	TRUE	59.4626
natural killer T cell	myocardial infarction	rs10765907	C	T	C	T	-0.1173	-0.000730624	0.5672	0.486468	FALSE	FALSE	FALSE	0.0133491	0.956352	TRUE	3653	0.02511	3.072e-06	TRUE	TRUE	21.8224
natural killer T cell	myocardial infarction	rs113642164	T	C	T	C	0.3083	-0.0263677	0.0452	0.0312926	FALSE	FALSE	FALSE	0.0360995	0.465136	TRUE	3653	0.06029	3.328e-07	TRUE	TRUE	26.1491
natural killer T cell	myocardial infarction	rs114574090	T	C	T	C	0.5615	0.0508192	0.0109	0.0150353	FALSE	FALSE	FALSE	0.0560782	0.364819	TRUE	3653	0.1194	2.656e-06	TRUE	TRUE	22.1152
natural killer T cell	myocardial infarction	rs115536607	T	C	T	C	0.264	-0.00136004	0.0547	0.0368026	FALSE	FALSE	FALSE	0.0275903	0.960685	TRUE	3653	0.0552	1.789e-06	TRUE	TRUE	22.8733
natural killer T cell	myocardial infarction	rs12792298	T	C	T	C	-0.3521	-0.0151831	0.0345	0.0146109	FALSE	FALSE	FALSE	0.0534278	0.776272	TRUE	3653	0.06692	1.51e-07	TRUE	TRUE	27.6834
natural killer T cell	myocardial infarction	rs12895031	T	C	T	C	-0.207	0.0112778	0.1044	0.233586	FALSE	FALSE	FALSE	0.0127525	0.376503	TRUE	3653	0.04067	3.799e-07	TRUE	TRUE	25.9055
natural killer T cell	myocardial infarction	rs1440133	G	A	G	A	-0.1176	-0.0231393	0.6029	0.578982	FALSE	FALSE	FALSE	0.0107583	0.0314904	TRUE	3653	0.02558	4.477e-06	TRUE	TRUE	21.1356
natural killer T cell	myocardial infarction	rs16868916	C	A	C	A	0.8601	-0.0151707	0.0042	0.05976	FALSE	FALSE	FALSE	0.0207693	0.465122	TRUE	3653	0.1833	2.814e-06	TRUE	TRUE	22.0178
natural killer T cell	myocardial infarction	rs17515489	T	C	T	C	0.1592	-0.00392701	0.2423	0.242171	FALSE	FALSE	FALSE	0.0122861	0.749249	TRUE	3653	0.02893	4.031e-08	TRUE	TRUE	30.2823
natural killer T cell	myocardial infarction	rs35164053	A	G	A	G	-0.5201	0.0268797	0.0151	0.0556492	FALSE	FALSE	FALSE	0.0215323	0.211906	TRUE	3653	0.1061	9.849e-07	TRUE	TRUE	24.0294
natural killer T cell	myocardial infarction	rs353293	T	C	T	C	-0.1156	-0.00354739	0.4316	0.404721	FALSE	FALSE	FALSE	0.0116628	0.761005	TRUE	3653	0.02498	3.796e-06	TRUE	TRUE	21.4156
natural killer T cell	myocardial infarction	rs4589333	T	C	T	C	-0.1516	-0.02782	0.1916	0.207316	FALSE	FALSE	FALSE	0.0120804	0.0212838	TRUE	3653	0.03179	1.924e-06	TRUE	TRUE	22.7414
natural killer T cell	myocardial infarction	rs555388	T	C	T	C	-0.1841	0.00358813	0.847	0.707461	FALSE	FALSE	FALSE	0.0135837	0.791665	TRUE	3653	0.0344	9.147e-08	TRUE	TRUE	28.6412
natural killer T cell	myocardial infarction	rs640339	T	C	T	C	0.1184	0.00649589	0.5463	0.473082	FALSE	FALSE	FALSE	0.01048	0.535366	TRUE	3653	0.02522	2.78e-06	TRUE	TRUE	22.0401
natural killer T cell	myocardial infarction	rs6589338	G	A	G	A	-0.1398	-0.0153138	0.306	0.278183	FALSE	FALSE	FALSE	0.0127173	0.228525	TRUE	3653	0.02713	2.694e-07	TRUE	TRUE	26.5531
natural killer T cell	myocardial infarction	rs72717679	G	T	G	T	0.6919	-0.0453731	0.0068	0.0245263	FALSE	FALSE	FALSE	0.0309206	0.142265	TRUE	3653	0.1488	3.414e-06	TRUE	TRUE	21.6213
natural killer T cell	myocardial infarction	rs73109444	T	C	T	C	0.3815	-0.0323766	0.0279	0.038223	FALSE	FALSE	FALSE	0.0308749	0.294345	TRUE	3653	0.0753	4.244e-07	TRUE	TRUE	25.6684
natural killer T cell	myocardial infarction	rs75494211	A	G	A	G	0.4706	-0.0225417	0.0328	0.0248456	FALSE	FALSE	FALSE	0.0457124	0.621927	TRUE	3653	0.07011	2.224e-11	TRUE	TRUE	45.0551
natural killer T cell	myocardial infarction	rs7819099	G	A	G	A	0.1387	-0.0104262	0.5116	0.414384	FALSE	FALSE	FALSE	0.011124	0.348622	TRUE	3653	0.02493	2.844e-08	TRUE	TRUE	30.9534
natural killer T cell	myocardial infarction	rs78856173	G	A	G	A	-0.2235	-0.0107427	0.1139	0.0813261	FALSE	FALSE	FALSE	0.0196881	0.58531	TRUE	3653	0.03949	1.643e-08	TRUE	TRUE	32.0318
natural killer T cell	myocardial infarction	rs79251210	A	G	A	G	0.3532	0.0086922	0.0379	0.0311404	FALSE	FALSE	FALSE	0.0349971	0.803848	TRUE	3653	0.06608	9.584e-08	TRUE	TRUE	28.5694
natural killer T cell	myocardial infarction	rs79649529	A	G	A	G	-0.346	-0.0196273	0.0271	0.04272	FALSE	FALSE	FALSE	0.0330968	0.553162	TRUE	3653	0.07498	4.063e-06	TRUE	TRUE	21.2942
natural killer T cell	myocardial infarction	rs8104714	C	A	C	A	0.1274	-0.0115812	0.7178	0.670325	FALSE	FALSE	FALSE	0.0110548	0.294819	TRUE	3653	0.0276	4.015e-06	TRUE	TRUE	21.3069
natural killer T cell	myocardial infarction	rs9916629	C	T	C	T	0.1457	-0.00716474	0.5123	0.294918	FALSE	FALSE	FALSE	0.0115985	0.536756	TRUE	3653	0.02472	4.132e-09	TRUE	TRUE	34.7394
natural killer T cell	myocardial infarction	rs9983338	T	C	T	C	-0.4558	-0.00574514	0.0188	0.017597	FALSE	FALSE	FALSE	0.0407941	0.888002	TRUE	3653	0.09222	8.046e-07	TRUE	TRUE	24.4286
B cell	myocardial infarction	rs1057686	G	A	G	A	-0.1735	0.00572277	0.1291	0.158358	FALSE	FALSE	FALSE	0.014345	0.689938	TRUE	3653	0.0364	1.959e-06	TRUE	TRUE	22.7194
B cell	myocardial infarction	rs11627066	T	C	T	C	-0.1147	-0.00687899	0.4989	0.414343	FALSE	FALSE	FALSE	0.0110474	0.533496	TRUE	3653	0.02444	2.813e-06	TRUE	TRUE	22.0254
B cell	myocardial infarction	rs117693242	G	A	G	A	-0.4542	-0.0325785	0.0159	0.0172731	FALSE	FALSE	FALSE	0.0482458	0.499509	TRUE	3653	0.09774	3.484e-06	TRUE	TRUE	21.5948
B cell	myocardial infarction	rs12865434	G	A	G	A	0.1537	0.0110745	0.4777	0.24214	FALSE	FALSE	FALSE	0.0123308	0.369123	TRUE	3653	0.02404	1.834e-10	TRUE	TRUE	40.877
B cell	myocardial infarction	rs1325370	C	G	C	G	0.1367	0.00675715	0.7825	0.68597	FALSE	TRUE	FALSE	0.0115741	0.559344	TRUE	3653	0.02966	4.164e-06	TRUE	TRUE	21.242
B cell	myocardial infarction	rs142089808	G	A	G	A	-1.048	-0.0270438	0.0037	0.0177011	FALSE	FALSE	FALSE	0.0494491	0.584447	TRUE	3653	0.1941	7.038e-08	TRUE	TRUE	29.1522
B cell	myocardial infarction	rs150861794	T	C	T	C	0.1433	-0.00759075	0.21	0.0244603	FALSE	FALSE	FALSE	0.0452843	0.866879	TRUE	3653	0.02979	1.568e-06	TRUE	TRUE	23.1394
B cell	myocardial infarction	rs1897558	C	A	C	A	-0.1305	-0.00620675	0.2447	0.250438	FALSE	FALSE	FALSE	0.0117652	0.597811	TRUE	3653	0.02801	3.305e-06	TRUE	TRUE	21.7068
B cell	myocardial infarction	rs1966302	C	T	C	T	-0.1213	-0.0216994	0.5591	0.461465	FALSE	FALSE	FALSE	0.0109517	0.0475496	TRUE	3653	0.02419	5.525e-07	TRUE	TRUE	25.1449
B cell	myocardial infarction	rs2395904	G	T	G	T	-0.1269	0.000810918	0.2658	0.282717	FALSE	FALSE	FALSE	0.0113237	0.94291	TRUE	3653	0.02725	3.312e-06	TRUE	TRUE	21.6865
B cell	myocardial infarction	rs2679580	G	A	G	A	-0.1187	-0.0178828	0.5182	0.456667	FALSE	FALSE	FALSE	0.0105455	0.089929	TRUE	3653	0.02392	7.303e-07	TRUE	TRUE	24.6252
B cell	myocardial infarction	rs3894193	G	C	G	C	0.1344	-0.00328279	0.467	0.434179	FALSE	TRUE	TRUE	0.0107633	0.760368	TRUE	3653	0.02545	1.347e-07	TRUE	FALSE	27.8884
B cell	myocardial infarction	rs5756641	A	G	A	G	-0.1362	-0.00085762	0.1993	0.177864	FALSE	FALSE	FALSE	0.0138863	0.950754	TRUE	3653	0.02972	4.74e-06	TRUE	TRUE	21.0018
B cell	myocardial infarction	rs58114937	G	A	G	A	0.1852	-0.00497105	0.1313	0.0677429	FALSE	FALSE	FALSE	0.0219016	0.820446	TRUE	3653	0.03578	2.377e-07	TRUE	TRUE	26.7918
B cell	myocardial infarction	rs62061834	C	T	C	T	0.2608	0.0076704	0.0511	0.0358489	FALSE	FALSE	FALSE	0.0311572	0.80554	TRUE	3653	0.05507	2.262e-06	TRUE	TRUE	22.4277
B cell	myocardial infarction	rs73520180	C	T	C	T	0.4493	0.0610639	0.0216	0.0977424	FALSE	FALSE	FALSE	0.0190085	0.00131607	TRUE	3653	0.08473	1.213e-07	TRUE	TRUE	28.1189
B cell	myocardial infarction	rs7500855	T	C	T	C	-0.1258	0.000603638	0.5064	0.444788	FALSE	FALSE	FALSE	0.0113422	0.957556	TRUE	3653	0.02435	2.509e-07	TRUE	TRUE	26.6909
B cell	myocardial infarction	rs77983244	A	G	A	G	-0.3084	-0.0557167	0.033	0.0656602	FALSE	FALSE	FALSE	0.0256482	0.0298298	TRUE	3653	0.06581	2.883e-06	TRUE	TRUE	21.9606
B cell	myocardial infarction	rs7834992	G	A	G	A	0.1209	-0.00551418	0.6731	0.703575	FALSE	FALSE	FALSE	0.0121795	0.650734	TRUE	3653	0.02608	3.687e-06	TRUE	TRUE	21.4901
memory B cell	myocardial infarction	rs11653761	T	G	T	G	-0.1161	-0.0188826	0.592	0.563268	FALSE	FALSE	FALSE	0.0108332	0.0813305	TRUE	3656	0.02478	2.938e-06	TRUE	TRUE	21.9514
memory B cell	myocardial infarction	rs12874404	G	A	G	A	0.173	-0.002613	0.3256	0.0583718	FALSE	FALSE	FALSE	0.0257482	0.919167	TRUE	3656	0.02661	9.139e-11	TRUE	TRUE	42.2671
memory B cell	myocardial infarction	rs144295598	A	G	A	G	0.6102	-0.0147708	0.0103	0.0111043	FALSE	FALSE	FALSE	0.0855044	0.86285	TRUE	3656	0.1207	4.463e-07	TRUE	TRUE	25.5582
memory B cell	myocardial infarction	rs16867231	A	G	A	G	0.538	-0.0259933	0.0108	0.0372977	FALSE	FALSE	FALSE	0.0267876	0.331874	TRUE	3656	0.1157	3.449e-06	TRUE	TRUE	21.6221
memory B cell	myocardial infarction	rs17708396	A	C	A	C	2.504	0.0120035	0.0005	0.0146313	FALSE	FALSE	FALSE	0.0626842	0.848141	TRUE	3656	0.522	1.677e-06	TRUE	TRUE	23.0106
memory B cell	myocardial infarction	rs2879633	A	G	A	G	-0.1301	-0.0106243	0.2884	0.236457	FALSE	FALSE	FALSE	0.0121777	0.382967	TRUE	3656	0.02775	2.843e-06	TRUE	TRUE	21.98
memory B cell	myocardial infarction	rs61997631	G	C	G	C	-0.2972	0.0338053	0.0432	0.0329538	FALSE	TRUE	FALSE	0.0404388	0.403177	TRUE	3656	0.06141	1.357e-06	TRUE	TRUE	23.4218
memory B cell	myocardial infarction	rs6492117	C	T	C	T	-0.1395	0.00906225	0.4685	0.626695	FALSE	FALSE	FALSE	0.0114134	0.427197	TRUE	3656	0.02499	2.578e-08	TRUE	TRUE	31.1613
memory B cell	myocardial infarction	rs77762131	C	G	C	G	0.2713	-0.0156274	0.045	0.0166864	FALSE	TRUE	FALSE	0.0461037	0.734638	TRUE	3656	0.05795	2.945e-06	TRUE	TRUE	21.9176
memory B cell	myocardial infarction	rs9520889	C	A	C	A	0.1196	0.00383083	0.6506	0.417895	FALSE	FALSE	FALSE	0.0104186	0.713104	TRUE	3656	0.02572	3.425e-06	TRUE	TRUE	21.6232
memory B cell	myocardial infarction	rs9614226	G	T	G	T	-0.4235	0.00684683	0.9792	0.958138	FALSE	FALSE	FALSE	0.0370952	0.853563	TRUE	3656	0.08713	1.221e-06	TRUE	TRUE	23.625
naive-mature B cell	myocardial infarction	rs117190494	A	G	A	G	0.404	-0.145459	0.022	0.00977222	FALSE	FALSE	FALSE	0.0850499	0.0872149	TRUE	3656	0.08177	8.102e-07	TRUE	TRUE	24.4104
naive-mature B cell	myocardial infarction	rs12799241	A	G	A	G	0.138	-0.0308408	0.2619	0.217471	FALSE	FALSE	FALSE	0.012764	0.0156819	TRUE	3656	0.02805	9.068e-07	TRUE	TRUE	24.2043
naive-mature B cell	myocardial infarction	rs139077655	T	C	T	C	-0.1159	-0.0133482	0.382	0.346274	FALSE	FALSE	FALSE	0.0135281	0.32379	TRUE	3656	0.02519	4.367e-06	TRUE	TRUE	21.1695
naive-mature B cell	myocardial infarction	rs17056318	C	T	C	T	-0.2366	0.0348213	0.081	0.0593895	FALSE	FALSE	FALSE	0.0210488	0.0980641	TRUE	3656	0.0457	2.365e-07	TRUE	TRUE	26.8038
naive-mature B cell	myocardial infarction	rs189761842	T	C	T	C	0.7902	0.0392572	0.0055	0.0220104	FALSE	FALSE	FALSE	0.0385896	0.30901	TRUE	3656	0.1709	3.918e-06	TRUE	TRUE	21.3791
naive-mature B cell	myocardial infarction	rs2390504	A	G	A	G	-0.2668	0.000964474	0.0486	0.223813	FALSE	FALSE	FALSE	0.0120144	0.936017	TRUE	3656	0.05743	3.51e-06	TRUE	TRUE	21.5821
naive-mature B cell	myocardial infarction	rs2395904	G	T	G	T	-0.1445	0.000810918	0.2657	0.282717	FALSE	FALSE	FALSE	0.0113237	0.94291	TRUE	3656	0.02761	1.74e-07	TRUE	TRUE	27.3907
naive-mature B cell	myocardial infarction	rs283340	C	T	C	T	0.1251	-0.00671926	0.5621	0.540559	FALSE	FALSE	FALSE	0.0123862	0.587489	TRUE	3656	0.02477	4.595e-07	TRUE	TRUE	25.5072
naive-mature B cell	myocardial infarction	rs34764986	C	T	C	T	-0.2347	-0.0381424	0.0699	0.0244526	FALSE	FALSE	FALSE	0.0449516	0.396148	TRUE	3656	0.04805	1.082e-06	TRUE	TRUE	23.8583
naive-mature B cell	myocardial infarction	rs35607968	T	C	T	C	0.1584	-0.00585385	0.1536	0.180042	FALSE	FALSE	FALSE	0.0133455	0.660924	TRUE	3656	0.03419	3.713e-06	TRUE	TRUE	21.4641
naive-mature B cell	myocardial infarction	rs58114937	G	A	G	A	0.1702	-0.00497105	0.1302	0.0677429	FALSE	FALSE	FALSE	0.0219016	0.820446	TRUE	3656	0.0363	2.845e-06	TRUE	TRUE	21.984
naive-mature B cell	myocardial infarction	rs62067029	T	A	T	A	-0.1605	-0.00433811	0.4148	0.350413	FALSE	TRUE	FALSE	0.0113546	0.702421	TRUE	3656	0.02868	2.346e-08	TRUE	TRUE	31.3178
naive-mature B cell	myocardial infarction	rs62115322	G	C	G	C	0.1382	0.0215143	0.2083	0.149052	FALSE	TRUE	FALSE	0.0190602	0.259001	TRUE	3656	0.02968	3.31e-06	TRUE	TRUE	21.6814
naive-mature B cell	myocardial infarction	rs77983244	A	G	A	G	-0.3088	-0.0557167	0.0325	0.0656602	FALSE	FALSE	FALSE	0.0256482	0.0298298	TRUE	3656	0.06711	4.341e-06	TRUE	TRUE	21.1729
naive-mature B cell	myocardial infarction	rs9564767	G	A	G	A	-0.1163	-0.00760076	0.6075	0.466573	FALSE	FALSE	FALSE	0.0112156	0.497964	TRUE	3656	0.02507	3.626e-06	TRUE	TRUE	21.5204
transitional B cell	myocardial infarction	rs117518951	C	T	C	T	0.2696	0.0252729	0.049	0.0616657	FALSE	FALSE	FALSE	0.0215496	0.240886	TRUE	3656	0.05477	8.944e-07	TRUE	TRUE	24.23
transitional B cell	myocardial infarction	rs12535189	T	C	T	C	0.1135	-0.000924863	0.4795	0.491998	FALSE	FALSE	FALSE	0.0103201	0.928591	TRUE	3656	0.02446	3.594e-06	TRUE	TRUE	21.5317
transitional B cell	myocardial infarction	rs12939565	T	A	T	A	-0.1444	-0.0067167	0.4267	0.388294	FALSE	TRUE	TRUE	0.011164	0.547412	TRUE	3656	0.0266	6.026e-08	TRUE	FALSE	29.4694
transitional B cell	myocardial infarction	rs1384162	G	A	G	A	0.1161	0.00229387	0.6035	0.489672	FALSE	FALSE	FALSE	0.0102904	0.823602	TRUE	3656	0.02451	2.247e-06	TRUE	TRUE	22.4377
transitional B cell	myocardial infarction	rs140088532	C	T	C	T	-0.3106	0.0395901	0.0368	0.0124779	FALSE	FALSE	FALSE	0.0570462	0.487682	TRUE	3656	0.0634	1.002e-06	TRUE	TRUE	24.0007
transitional B cell	myocardial infarction	rs1639898	G	A	G	A	-0.1674	0.012084	0.8777	0.85351	FALSE	FALSE	FALSE	0.0187283	0.51878	TRUE	3656	0.03565	2.742e-06	TRUE	TRUE	22.0491
transitional B cell	myocardial infarction	rs16868356	C	T	C	T	0.4201	0.0227618	0.0198	0.0206167	FALSE	FALSE	FALSE	0.0453617	0.615819	TRUE	3656	0.08577	1.01e-06	TRUE	TRUE	23.9902
transitional B cell	myocardial infarction	rs2395904	G	T	G	T	-0.1334	0.000810918	0.2657	0.282717	FALSE	FALSE	FALSE	0.0113237	0.94291	TRUE	3656	0.02683	6.934e-07	TRUE	TRUE	24.7212
transitional B cell	myocardial infarction	rs35949974	A	T	A	T	-0.1686	0.000160235	0.1239	0.118895	FALSE	TRUE	FALSE	0.0154631	0.991732	TRUE	3656	0.03609	3.071e-06	TRUE	TRUE	21.8244
transitional B cell	myocardial infarction	rs55798372	T	C	T	C	0.2433	-0.0183398	0.0654	0.0976903	FALSE	FALSE	FALSE	0.0175342	0.295587	TRUE	3656	0.04904	7.311e-07	TRUE	TRUE	24.6141
transitional B cell	myocardial infarction	rs733555	T	G	T	G	-0.1258	-0.00271157	0.2637	0.372874	FALSE	FALSE	FALSE	0.0104083	0.794463	TRUE	3656	0.02732	4.26e-06	TRUE	TRUE	21.2031
transitional B cell	myocardial infarction	rs75505900	T	G	T	G	-0.2724	-0.0238899	0.0439	0.0281803	FALSE	FALSE	FALSE	0.0398534	0.548876	TRUE	3656	0.05916	4.299e-06	TRUE	TRUE	21.2011
transitional B cell	myocardial infarction	rs75512885	A	T	A	T	-0.2625	0.0268077	0.0788	0.0595223	FALSE	TRUE	FALSE	0.0208809	0.199198	TRUE	3656	0.04559	9.202e-09	TRUE	TRUE	33.1527
transitional B cell	myocardial infarction	rs76112278	A	G	A	G	-0.4544	-0.0074009	0.0194	0.0120205	FALSE	FALSE	FALSE	0.0589997	0.900175	TRUE	3656	0.08671	1.694e-07	TRUE	TRUE	27.4624
transitional B cell	myocardial infarction	rs77886121	A	G	A	G	0.3305	-0.0438473	0.0321	0.0142761	FALSE	FALSE	FALSE	0.0540255	0.417019	TRUE	3656	0.0693	1.928e-06	TRUE	TRUE	22.7445
transitional B cell	myocardial infarction	rs78188887	G	A	G	A	1.479	-0.0524337	0.0014	0.0194282	FALSE	FALSE	FALSE	0.0453552	0.247654	TRUE	3656	0.3229	4.804e-06	TRUE	TRUE	20.9797
transitional B cell	myocardial infarction	rs78943781	C	T	C	T	-0.2101	-0.0370921	0.0744	0.0378603	FALSE	FALSE	FALSE	0.0323944	0.252204	TRUE	3656	0.04594	4.949e-06	TRUE	TRUE	20.9156
transitional B cell	myocardial infarction	rs8045732	C	G	C	G	0.1156	0.00331888	0.3554	0.347504	FALSE	TRUE	FALSE	0.01137	0.770364	TRUE	3656	0.02476	3.106e-06	TRUE	TRUE	21.7979
myocardial infarction	B cell	rs10176176	T	A	T	A	0.0646494	-0.01569	0.470215	0.4719	FALSE	TRUE	TRUE	0.02462	0.5239	TRUE	34	0.0102571	2.92178e-10	TRUE	FALSE	39.7262
myocardial infarction	B cell	rs10455872	G	A	G	A	0.284774	-0.0422	0.0543559	0.0753	FALSE	FALSE	FALSE	0.0462	0.361	TRUE	41	0.0265918	9.2295e-27	TRUE	TRUE	114.684
myocardial infarction	B cell	rs10947786	A	G	A	G	-0.0718678	-0.02791	0.207597	0.3314	FALSE	FALSE	FALSE	0.02648	0.2919	TRUE	45	0.0127579	1.76903e-08	TRUE	TRUE	31.733
myocardial infarction	B cell	rs113113862	A	G	A	G	-0.075448	0.06032	0.218279	0.3401	FALSE	FALSE	FALSE	0.02589	0.01984	TRUE	44	0.0126926	2.7778e-09	TRUE	TRUE	35.3339
myocardial infarction	B cell	rs11556924	T	C	T	C	-0.0689191	0.008546	0.29769	0.4318	FALSE	FALSE	FALSE	0.02472	0.7296	TRUE	41	0.0125521	4.00461e-08	TRUE	TRUE	30.1473
myocardial infarction	B cell	rs1332329	C	A	C	A	0.0791447	-0.009374	0.362018	0.2052	FALSE	FALSE	FALSE	0.03033	0.7572	TRUE	43	0.0108279	2.6849e-13	TRUE	TRUE	53.4266
myocardial infarction	B cell	rs1510226	C	T	C	T	0.226442	0.1588	0.0271216	0.0099	FALSE	FALSE	FALSE	0.1214	0.1911	TRUE	44	0.0346256	6.1624e-11	TRUE	TRUE	42.7681
myocardial infarction	B cell	rs1870634	G	T	G	T	0.0696961	-0.01897	0.617875	0.7302	FALSE	FALSE	FALSE	0.02883	0.5105	TRUE	45	0.0107322	8.352e-11	TRUE	TRUE	42.1738
myocardial infarction	B cell	rs2019090	T	A	T	A	-0.0654617	-0.001352	0.642344	0.594	FALSE	TRUE	FALSE	0.02503	0.9569	TRUE	43	0.0110961	3.64656e-09	TRUE	TRUE	34.8041
myocardial infarction	B cell	rs2327426	C	T	C	T	-0.0625017	0.009695	0.297863	0.2477	FALSE	FALSE	FALSE	0.02886	0.7369	TRUE	45	0.0109701	1.21587e-08	TRUE	TRUE	32.4613
myocardial infarction	B cell	rs2505083	C	T	C	T	0.0612049	-0.008855	0.394508	0.51	FALSE	FALSE	FALSE	0.02433	0.7159	TRUE	44	0.0105661	6.93072e-09	TRUE	TRUE	33.5542
myocardial infarction	B cell	rs2681472	G	A	G	A	0.0727045	-0.05123	0.19414	0.1916	FALSE	FALSE	FALSE	0.03136	0.1024	TRUE	44	0.0125054	6.1053e-09	TRUE	TRUE	33.8009
myocardial infarction	B cell	rs28451064	A	G	A	G	0.122318	-0.0356	0.119331	0.1328	FALSE	FALSE	FALSE	0.03506	0.31	TRUE	41	0.0177856	6.09652e-12	TRUE	TRUE	47.298
myocardial infarction	B cell	rs35700460	G	A	G	A	0.0818302	-0.0499	0.646502	0.6783	FALSE	FALSE	FALSE	0.02729	0.06758	TRUE	38	0.0121909	1.91407e-11	TRUE	TRUE	45.0565
myocardial infarction	B cell	rs41290120	A	G	A	G	-0.185714	0.01976	0.0323735	0.0166	FALSE	FALSE	FALSE	0.09668	0.8381	TRUE	43	0.0311929	2.62138e-09	TRUE	TRUE	35.4468
myocardial infarction	B cell	rs4773141	G	C	G	C	0.0802207	-0.05812	0.345079	0.4588	FALSE	TRUE	TRUE	0.02435	0.01704	TRUE	40	0.0128785	4.69276e-10	TRUE	FALSE	38.8009
myocardial infarction	B cell	rs4977574	G	A	G	A	0.188677	-0.002869	0.482238	0.5851	FALSE	FALSE	FALSE	0.02566	0.911	TRUE	43	0.0102921	4.58369e-75	TRUE	TRUE	336.068
myocardial infarction	B cell	rs653178	T	C	T	C	-0.0770565	-0.04764	0.558224	0.53	FALSE	FALSE	FALSE	0.02634	0.07064	TRUE	43	0.0115792	2.83869e-11	TRUE	TRUE	44.2852
myocardial infarction	B cell	rs7173743	C	T	C	T	-0.0639689	-0.01911	0.432422	0.4292	FALSE	FALSE	FALSE	0.02678	0.4755	TRUE	44	0.0104014	7.74846e-10	TRUE	TRUE	37.8225
myocardial infarction	B cell	rs72689147	T	G	T	G	-0.0735497	0.03345	0.179559	0.2064	FALSE	FALSE	FALSE	0.02916	0.2513	TRUE	45	0.0130277	1.64569e-08	TRUE	TRUE	31.8735
myocardial infarction	B cell	rs72934535	C	T	C	T	0.141086	-0.0663	0.0931838	0.1132	FALSE	FALSE	FALSE	0.04105	0.1064	TRUE	33	0.0186044	3.36351e-14	TRUE	TRUE	57.5092
myocardial infarction	B cell	rs7528419	G	A	G	A	-0.101314	-0.01125	0.201938	0.146	FALSE	FALSE	FALSE	0.03465	0.7454	TRUE	44	0.0126204	9.92459e-16	TRUE	TRUE	64.4452
myocardial infarction	B cell	rs9349379	G	A	G	A	0.130965	-0.03043	0.41079	0.3571	FALSE	FALSE	FALSE	0.0265	0.2509	TRUE	44	0.0106499	9.36641e-35	TRUE	TRUE	151.223
myocardial infarction	B cell	rs9970807	T	C	T	C	-0.110641	0.064	0.0836228	0.0877	FALSE	FALSE	FALSE	0.04316	0.1382	TRUE	45	0.0183978	1.81204e-09	TRUE	TRUE	36.166
